# Supplementary material for: Identification of a candidate gene for a QTL for spikelet number per spike on wheat chromosome arm 7AL by high-resolution genetic mapping
Source: Theor Appl Genet. 2019 Jun 28;132(9):2689–705. doi: 10.1007/s00122-019-03382-5 (PMC6708044; doi:10.1007/s00122-019-03382-5)
Supplement: Supplementary file 1 — Supplementary file1 (XLSX 240 kb) [file 122_2019_3382_MOESM1_ESM.xlsx]

## Sheet: SUMMARY
Species	WAPO-A1a	WAPO-A1b	WAPO-A1c & d	Total lines	WAPO-A1a	WAPO-A1b	WAPO-A1c & d
Durum	360	1	3	364	0.989011	0.00274725	0.00824176
Common Panel	40	198	0	238	0.168067	0.831933	0
Common Genomes	9	5	1	15	0.6	0.333333	0.0666667
Common Exome	260	358	26	644	0.403727	0.555901	0.0403727
CommonHexaploid total	309	561	27	897	0.344482	0.625418	0.0301003
T. t. ssp. dicoccoides	11	0	10	21
T. t. ssp. dicoccon	55	3	13	71
T. urartu	0	0	74	74
Species	% WAPO-A1a	% WAPO-A1b	%WAPO-A1c & d
T. urartu	0	0	100
T. t. ssp. dicoccoides	52.381	0	47.619
T. t. ssp. dicoccon	77.4648	4.22535	18.3099
T. t. ssp. durum	98.9011	0.274725	0.824176
T. aestivum	34.4482	62.5418	3.01003
6x Exome captures	WAPO-A1a	WAPO-A1b	WAPO-A1c
T. aestivum subsp. spelta	1	6	8
T. aestivum subsp. macha	3	0	0
T. aestivum subsp. compactum	0	3	0
T. aestivum subsp. sphaerococcum	3	0	0
	Cultivar	%	Landrace	%	Total
WAPO-A1a	129	0.333333	131	0.509728	260
WAPO-A1b	242	0.625323	116	0.451362	358
WAPO-A1c & d	16	0.0413437	10	0.0389105	26
Total	387	1	257	1	644

## Sheet: T. aestivum Spring panel
Haplotype	UFO_promoter	UFO_C47F	Line Name	ID in T3	GRIN	Synonym	Program Originala	Program combined	Pedigree	Comment	Develop Environmentb
WAPO-A1b	P+	F	CWAM2_9223	9223		3868699	CMT	CMT	SERI*3//RL6010/4*YR/3/PASTOR/4/BAV92		DuF
WAPO-A1b	P+	F	CWAM2_9229	9229		4563437	CMT	CMT	MILAN/KAUZ//PASTOR		DuF
WAPO-A1b	P+	F	CWAM2_9240	9240		4753157	CMT	CMT	KABY/BAV92/3/CROC 1/AE.SQUARROSA (224)//OPATA		DuF
WAPO-A1b	P+	F	CWAM2_9241	9241		4753188	CMT	CMT	BOW//BUC/BUL/3/KAUZ/4/BAV92/5/MILAN/KAUZ		DuF
WAPO-A1b	P+	F	CWAM2_9242	9242		4578411	CMT	CMT	PASTOR//MILAN/KAUZ/3/VEE/PJN//2*TUI		DuF
WAPO-A1b	P+	F	CWAM2_9246	9246		4799210	CMT	CMT	TEMPORALERA M 87*2/KONK		DuF
WAPO-A1b	P+	F	CWAM2_9247	9247		4883041	CMT	CMT	FRAME*2/3/URES/JUN//KAUZ		DuF
WAPO-A1b	P+	F	CWAM2_9248	9248		4882998	CMT	CMT	CROC 1/AE.SQUARROSA (224)//OPATA/3/PASTOR/4/PASTOR*2/OPATA		DuF
WAPO-A1b	P+	F	CWAM2_9256	9256		4878677	CMT	CMT	BUC/MN72253//PASTOR/3/BAV92		DuF
WAPO-A1b	P+	F	CWAM2_9258	9258		4961206	CMT	CMT	CROC 1/AE.SQUARROSA (224)//OPATA/3/BJY/COC//PRL/BOW/4/BJY/COC//PRL/BOW		DuF
WAPO-A1b	P+	F	CWAM2_9261	9261		4934637	CMT	CMT	ALTAR 84/AEGILOPS SQUARROSA (TAUS)//OPATA/3/ATTILA		DuF
WAPO-A1b	P+	F	CWAM2_9263	9263		3844835	CMT	CMT	PASTOR//TRAP#1/BOW/3/CHEN/AEGILOPS SQUARROSA (TAUS)//BCN		DuF
WAPO-A1b	P+	F	EXPRESSO	EXPRESSO	PI 615616	PI615616	UCD	UCD	Express 6*/Yr15 Avocet//Express 6*/Madsen		DuS
WAPO-A1b	P+	F	10010_20	10010-20		10010/20	UCD	UCD	UC1360/BLANCA GRANDE		DuF
WAPO-A1b	P+	F	10013_1	10013-1			UCD	UCD	IDO377S/3/ALTAR 84/AE.SQUARROSA (219)//2*SERI		DuF
WAPO-A1b	P+	F	10014_7	10014/7			UCD	UCD	F7-3-5-2/3*UC1041 2NS		DuF
WAPO-A1b	P+	F	12010_10	12010_10			UCD	UCD	INIAP-ALTAR 82/UC1107	UCD	DuF
WAPO-A1b	P+	F	12010_12	12010_12			UCD	UCD	MADSEN/ANZA/2/3*UC1041/3/SUMMIT	UCD	DuF
WAPO-A1b	P+	F	12010_16	12010_16			UCD	UCD	STANDER//MADSEN/2*EXPESS	UCD	DuF
WAPO-A1b	P+	F	12010_18	12010_18			UCD	UCD	PLATTE/UC896 (low PPO)//PLATA	UCD	DuF
WAPO-A1b	P+	F	12010_21	12010_21			UCD	UCD	UC1041 Yr5 Yr15 Lr37 Lr47 Gpc (tall plant)	UCD	DuF
WAPO-A1b	P+	F	12010_27	12010_27			UCD	UCD	UC1041-Yr15-Lr37-Stb4/UC1107-Lr37	UCD	DuF
WAPO-A1b	P+	F	AC_ANDREW	AC_ANDREW		ACAndrew	SSK	Other		From the AAFC LRC	DuS
WAPO-A1b	P+	F	AC_CRYSTAL	AC_CRYSTAL		ACCrystal, SPL83	SSK	Other		from AAFC SPARC	DuS
WAPO-A1b	P+	F	ADA	ADA	PI 642856	PI642856, SPL107	UMN	UMN	SBY189H/2375		DuS
WAPO-A1b	P+	F	ALTURAS	ALTURAS	PI 620631	IDO526, PI620631	UIA	UIA	Whitebird/Centennial		DuS
WAPO-A1b	P+	F	BERKUT	BERKUT			CMT	CMT	IRENA/BAVIACORA M 92//PASTOR		DuF
WAPO-A1b	P+	F	BLANCA_FUERTE	BLANCA_FUERTE		BlancaFuerte	UCD	UCD			DuF
WAPO-A1b	P+	F	BLANCA_GRANDE_515	BLANCA_GRANDE_515		BlancaGrande515	UCD	UCD			DuF
WAPO-A1b	P+	F	BRICK	SD3851	PI 657697	Brick, PI657697, SPL313	SDK	SDK	ND 2897/SD3219//SD3414		DuS
WAPO-A1b	P+	F	BRIGGS	BRIGGS	PI 632970	PI632970, SPL106	SDK	SDK	BW114/BERGEN//SD3097		DuS
WAPO-A1b	P+	F	CAP151_3	CAP151-3			MSU	Other	Vida*3/CAP19		DuS
WAPO-A1b	P+	F	CATALDO	CATALDO	PI 642361	IDO642, UI Cataldo, PI642361, UICATALDO	UIA	UIA	IDO584/4*Alturas		DuS
WAPO-A1b	P+	F	CWAM2_9001	CM1_1			CMT	CMT	COOK/VEE//DOVE/SERI/3/BJY/COC		DuF
WAPO-A1b	P+	F	CWAM2_9004	CM1_4		SERI M 82	CMT	CMT			DuF
WAPO-A1b	P+	F	CWAM2_9009	CM1_9			CMT	CMT	MYNA/VUL//PRL		DuF
WAPO-A1b	P+	F	CWAM2_9011	CM1_11		TIA.3, TIA 3	CMT	CMT			DuF
WAPO-A1b	P+	F	CWAM2_9015	CM1_15			CMT	CMT	PAT10/ALD//PAT72300/3/PVN/4/URES/5/PFAU		DuF
WAPO-A1b	P+	F	CWAM2_9019	CM1_19			CMT	CMT	HD2206/HORK//BUC/BUL		DuF
WAPO-A1b	P+	F	CWAM2_9023	CM1_23		BACANORA T 88, Bacanora T88, Bacanora T-88	CMT	CMT	JUPATECO-73/(SIB)BLUEJAY//URES-81		DuF
WAPO-A1b	P+	F	CWAM2_9024	CM1_24			CMT	CMT	FCT/3/GOV/AZ//MUS/4/DOVE/BUC		DuF
WAPO-A1b	P+	F	CWAM2_9032	CM1_32			CMT	CMT	TRAP#1/BOW		DuF
WAPO-A1b	P+	F	CWAM2_9038	CM1_38		UP 2338	CMT	CMT			DuF
WAPO-A1b	P+	F	CWAM2_9040	CM1_40		FANG60/7C	CMT	CMT			DuF
WAPO-A1b	P+	F	CWAM2_9053	CM1_53			CMT	CMT	PICUS/4/CS5A/5RL-1//BUC/BJY/3/ALD/PVN/5/LAJ3302		DuF
WAPO-A1b	P+	F	CWAM2_9062	CM1_62			CMT	CMT	BOW/PRL*3/6/WRM/4/FN/3*TH//K58/2*N/3/AUS-6869/5/PELOTAS-ARTHUR/7/HE1/3*CNO79//2*SERI		DuF
WAPO-A1b	P+	F	CWAM2_9068	CM1_68		PUNJAB 96	CMT	CMT			DuF
WAPO-A1b	P+	F	CWAM2_9071	CM1_71			CMT	CMT	TIA.4/WL6572//RL6043/3*GEN/3/LUAN		DuF
WAPO-A1b	P+	F	CWAM2_9082	CM1_82			CMT	CMT	GUAM92/KAUZ		DuF
WAPO-A1b	P+	F	CWAM2_9089	CM1_89			CMT	CMT	SITE/MO/4/NAC/TH.AC//3*PVN/3/MIRLO/BUC		DuF
WAPO-A1b	P+	F	CWAM2_9110	CM2_16			CMT	CMT	MILAN/S87230//BAV92		DuF
WAPO-A1b	P+	F	CWAM2_9115	CM2_21			CMT	CMT	TUKURU//BAV92/RAYON		DuF
WAPO-A1b	P+	F	CWAM2_9118	CM2_24			CMT	CMT	WBLL1*2/VIVITSI		DuF
WAPO-A1b	P+	F	CWAM2_9124	CM2_30		IRENA	CMT	CMT			DuF
WAPO-A1b	P+	F	CWAM2_9152	CM2_58			CMT	CMT	VEE/PJN//TUI		DuF
WAPO-A1b	P+	F	CWAM2_9158	CM2_64		SHUHA	CMT	CMT			DuF
WAPO-A1b	P+	F	CWAM2_9171	CM2_77			CMT	CMT	GOV/AZ//MUS/3/SARA		DuF
WAPO-A1b	P+	F	CWAM2_9172	CM2_78			CMT	CMT	MON/IMU//ALD/PVN		DuF
WAPO-A1b	P+	F	CWAM2_9178	CM2_84			CMT	CMT	TUI/3/TMP64/TWN//SDY/4/RAYON		DuF
WAPO-A1b	P+	F	CWAM2_9191	CM3_3			CMT	CMT	JUP/BJY//URES/3/HD2206/HORK//BUC/BUL		DuF
WAPO-A1b	P+	F	CWAM2_9195	CM3_7			CMT	CMT	CROC_1/AE.SQUARROSA (205)//KAUZ/3/ENEIDA		DuF
WAPO-A1b	P+	F	CWAM2_9198	CM3_10		BARBET1	CMT	CMT			DuF
WAPO-A1b	P+	F	CWAM2_9201	CM3_13	GSTR 10502	SPL188, Weebill 1, CM3_13, Weebill_1	NSG	NSG			DuF
WAPO-A1b	P+	F	CWAM2_9214	CM3_26		SOROCA	CMT	CMT			DuF
WAPO-A1b	P+	F	CWAM2_9226	CM3_38			CMT	CMT	CROC_1/AE.SQUARROSA (213)//PGO/3/BAV92		DuF
WAPO-A1b	P+	F	CWAM2_9269	CM3_81			CMT	CMT	SAAR/WBLL1		DuF
WAPO-A1b	P+	F	CWAM2_9288	CM4_288		QUAIU #1	CMT	CMT			DuF
WAPO-A1b	P+	F	CWAM2_9291	CM4_291		BECARD	CMT	CMT			DuF
WAPO-A1b	P+	F	H0800103L	H0800103L			WAS	WAS	WA7953 (H0100073)/EST02008		DuS
WAPO-A1b	P+	F	H0800310	H0800310			WAS	WAS	H0300066L/Hank		DuS
WAPO-A1b	P+	F	H0800314	WA8148		H0800314	WAS	WAS	H0300066L/Hank		DuS
WAPO-A1b	P+	F	HW080169	HW080169			WAS	WAS	Macon*6/EltanBC5F1//Eltan*2/Macon(BC1F5 7-17)		?
WAPO-A1b	P+	F	HWO90071M	HWO90071M			UNK	Other			DuS
WAPO-A1b	P+	F	ID0696	ID0696		A03814S-L-1	UIA	UIA	[McNeal/Lolo]F3 seln//2*Lolo		DuS
WAPO-A1b	P+	F	IDO377S	IDO377S	PI 591045	IDO377, PI591045	UIA	UIA	Chova/59AB10293-5		DuS
WAPO-A1b	P+	F	IDO440	IDO440		A8235S	UIA	UIA	IDO130*2//Maya74/Pavon/3/Slg		DuS
WAPO-A1b	P+	F	IDO488	IDO488		IDO471 RESEL	UIA	UIA	PI294994/4*Centennial		DuS
WAPO-A1b	P+	F	IDO560	IDO560		A91229S-4	UIA	UIA	Winsome/Bronze Chief		DuS
WAPO-A1b	P+	F	IDO599	IDO599	PI 660550	A94368S-B-7, PI660550	UIA	UIA	Pomerelle*2/Tui	Waxy	DuS
WAPO-A1b	P+	F	IDO644	IDO644	PI 660549	A97067S-C-3, PI660549	UIA	UIA	M6/Opata#9//2*Treasure		DuS
WAPO-A1b	P+	F	IDO671	IDO671	PI 660548	A99341S-L-9, PI660548	UIA	UIA	Alturas*2/WPB936		DuS
WAPO-A1b	P+	F	IDO686	IDO686	PI 660551	A01605S-B-1-4, PI660551	UIA	UIA	Js-12-Mu-6/Jubilee (F3 Seln)//Jubilee		DuS
WAPO-A1b	P+	F	IDO687	IDO687	PI 660552	A99038S-H-1, PI660552	UIA	UIA	Alturas//IDO541/Vanna		DuS
WAPO-A1b	P+	F	IDO702	IDO702		A99372S-F-10	UIA	UIA	Hank/JFSN//IDO558		DuS
WAPO-A1b	P+	F	IDO851	IDO851		A00007S-H-4	UIA	UIA	Alturas*2/Cadoux		DuS
WAPO-A1b	P+	F	IDO852	IDO852		A01910S-2	UIA	UIA	IDO599/IDO569		DuS
WAPO-A1b	P+	F	JEROME	JEROME	PI 632712	IDO566, PI632712	UIA	UIA	Sunstar 2/WPB926		DuS
WAPO-A1b	P+	F	JUBILEE	JUBILEE	PI 614839	IDO525, PI614839	UIA	UIA	IDO184/IDO159//Tonichi.sib/2*Sterling		DuS
WAPO-A1b	P+	F	KELSE	KELSE	PI 653842	WA007954	WAS	WAS	Westbred 906R / PI520542 // Scholar		DuS
WAPO-A1b	P+	F	LASSIK	LASSIK		UC1495	UCD	UCD			DuS
WAPO-A1b	P+	F	LOLO	LOLO	PI 614840	IDO533, PI614840	UIA	UIA	Oasis/IDO377		DuS
WAPO-A1b	P+	F	MACON	MACON	PI 617072	WA007899	WAS	WAS	Serra / Westbred926 // Tanager 'S' ( PI 519878 )/ Pewee 'S' ( PI 519819 )		DuS
WAPO-A1b	P+	F	MN02072_7	MN02072-7		SPL263	UMN	UMN	MN97695/MN97518		DuS
WAPO-A1b	P+	F	MN03119_4	MN03119-4			UMN	UMN	ALSEN-1/MN97803-10		DuS
WAPO-A1b	P+	F	MN03148	MN03148		SPL264	UMN	UMN	MN99390-1/MN97803-10		DuS
WAPO-A1b	P+	F	MN05141_2	MN05141-2			UMN	UMN	MN99017-6/Ulen		DuS
WAPO-A1b	P+	F	MN06018	MN06018			UMN	UMN	MN97695-4/ALSEN-1		DuS
WAPO-A1b	P+	F	MN07098_6	MN07098-6		SPL269	UMN	UMN	SD3696/MN97803-3BS		DuS
WAPO-A1b	P+	F	MN07338	MN07338			UMN	UMN	MN99021-1/MN97695		DuS
WAPO-A1b	P+	F	MN08013_2	MN08013-2			UMN	UMN	MN02149/MN02252-1		DuS
WAPO-A1b	P+	F	MN08106_6	MN08106-6			UMN	UMN	ORL-94346-1/MN97803-3BS//MN99436-6		DuS
WAPO-A1b	P+	F	MT0813	MT0813			MSU	Other	Hank/MT0249		DuS
WAPO-A1b	P+	F	MT0945	MT0945			MSU	Other	Hank//McNeal/Reeder		DuS
WAPO-A1b	P+	F	MTHW0771	MTHW0771			MSU	Other	MTHW0202/Choteau		DuS
WAPO-A1b	P+	F	MTHW1060	MTHW1060			MSU	Other	MTHW0202/BW315A		DuS
WAPO-A1b	P+	F	OXEN	OXEN	PI 596770	PI596770, SPL110	SDK	SDK	YW352/SBZ004A	UCD	DuF
WAPO-A1b	P+	F	PATWIN_515	PATWIN-515	PI 666962	PI666962	UCD	UCD	PATWIN/5*Yr5_and_Yr15		DuF
WAPO-A1b	P+	F	PAVON	PAVON	PI 519847	Pavon F76, PI519847, CM2_28	UCD	UCD	Vicam // Ciano sib / Siete Cerros 66 /3/ Kalyansona / Bluebird	UCD	DuF
WAPO-A1b	P+	F	PAVON_1RS	PAVON-1RS			UCD	UCD		Cultivar from Fukuoka Japan	?
WAPO-A1b	P+	F	PI371967	PI371967	PI 371967	PI371967	NSG	NSG		Cultivar from Israel	DuF
WAPO-A1b	P+	F	PI384033	PI384033	PI 384033	PI384033	NSG	NSG		Cultivar from Israel	DuF
WAPO-A1b	P+	F	PI384036	PI384036	PI 384036	PI384036	NSG	NSG		Landrace line from Azad Kashmir Pakistan	DuF
WAPO-A1b	P+	F	PI410650	PI410650	PI 410650	PI410650	NSG	NSG		Cultivar from Ville-de-Paris France	?
WAPO-A1b	P+	F	PI428528	PI428528	PI 428528	PI428528	NSG	NSG		Breeding line from Yemen	DuF
WAPO-A1b	P+	F	PI449298	PI449298	PI 449298	PI449298	NSG	NSG		Cultivated line from Yemen	DuF
WAPO-A1b	P+	F	PI462106	PI462106	PI 462106	PI462106	NSG	NSG		Breeding line from South Africa	DuF
WAPO-A1b	P+	F	PI519908	PI519908	PI 519908	PI519908	NSG	NSG		Breeding line from Federal District Mexico	DuF
WAPO-A1b	P+	F	PI520108	PI520108	PI 520108	PI520108	CMT	CMT		Cultivated line from Marrakech Morocco	DuF
WAPO-A1b	P+	F	PI525284	PI525284	PI 525284	PI525284	NSG	NSG		Cultivated line from Daqahliya Egypt	DuF
WAPO-A1b	P+	F	PI532082	PI532082	PI 532082	PI532082	NSG	NSG		Cultivated line from Oman	DuF
WAPO-A1b	P+	F	PI532278	PI532278	PI 532278	PI532278	NSG	NSG		Landrace line from Tarija Bolivia	?
WAPO-A1b	P+	F	PI565211	PI565211	PI 565211	PI565211	NSG	NSG		Breeding line from Syria	DuF
WAPO-A1b	P+	F	PI574250	PI574250	PI 574250	PI574250	NSG	NSG		Cultivar from Mato Grosso do Sul Brazil	?
WAPO-A1b	P+	F	PI584920	PI584920	PI 584920	PI584920	NSG	NSG		Breeding line from Saskatchewan Canada	?
WAPO-A1b	P+	F	PI596367	PI596367	PI 596367	PI596367	NSG	NSG		mapping parent for septoria and stripe rust resistance	DuF
WAPO-A1b	P+	F	PI610750	PI610750	PI 610750		UCD	UCD	Crocl / Ae. tauschii ( 205 )// Kauz	Breeding line from Federal District Mexico	DuF
WAPO-A1b	P+	F	PI610755	PI610755	PI 610755	PI610755	CMT	CMT		Breeding line from Federal District Mexico	DuF
WAPO-A1b	P+	F	PI613289	PI613289	PI 613289	PI613289	CMT	CMT		Breeding line from Federal District Mexico	DuF
WAPO-A1b	P+	F	PI614012	PI614012	PI 614012	PI614012	CMT	CMT		Landrace line from Khorasan Iran	?
WAPO-A1b	P+	F	PI623296	PI623296	PI 623296	PI623296	NSG	NSG		Landrace line from Khorasan Iran	?
WAPO-A1b	P+	F	PI623302	PI623302	PI 623302	PI623302	NSG	NSG		Landrace line from Khorasan Iran	?
WAPO-A1b	P+	F	PI623335	PI623335	PI 623335	PI623335	NSG	NSG		Israel	DuF
WAPO-A1b	P+	F	PSB14002	14002		Dariel	UNK	Other	Hork/Yamhill//Kalyansona/Bluebird	Australia	DuF
WAPO-A1b	P+	F	PSB14030	14030		Bass	NSG	NSG	Flinders/2* Cook	Mexico	DuF
WAPO-A1b	P+	F	PSB14057	14057	PI 542434	Pato	CMT	CMT	Tezanos Pintos Precoz/Sonora 64A//Narino 59	Mexico	DuF
WAPO-A1b	P+	F	PSB14071	SERI82	PI 591774	Seri 82	CMT	CMT	Kavkaz/(SIB)Buho//Kalyansona/Bluebird	Australia	DuF
WAPO-A1b	P+	F	PSB14097	OPATA	PI 591776	Opata 85	CMT	CMT	Bluejay/Jupateco 73	Mexico	DuF
WAPO-A1b	P+	F	PSB14098	14098	PI 591789	Esmeralda M86	CMT	CMT	Buckbuck sib/Bluejay sib	Mexico	DuF
WAPO-A1b	P+	F	PSB14127	PENAWAWA	PI 495916	Penawawa	WAS	WAS	Potam 70 / Fielder	Mexico	DuF
WAPO-A1b	P+	F	PSB14143	14143	CItr 15230	Super X	CMT	CMT	Penjamo 62 sib/Gabo 55	North Dakota	DuS
WAPO-A1b	P+	F	PSB14195	GLENN	PI 639273	Glenn	NSG	NSG	'Sumai 3'(PI 481542)/'Wheaton'(PI 469271)//'Grandin'(PI 531005)/3/ ND 688	Mexico	DuF
WAPO-A1b	P+	F	PSB14209	14209	PI 604604	AC Phil	NSG	NSG	PT303/Dirkwin//Kenya 321/Fieldwin ; sister selection to AC Reed	Australia	DuF
WAPO-A1b	P+	F	PSB14215	14215		Anlace	UNK	Other	Amigo/4*Tatiara	Australia	DuF
WAPO-A1b	P+	F	PSB14220	ARRINO	PI 636074	Arrino	NSG	NSG	77-W-660/Eradu	Mexico	DuF
WAPO-A1b	P+	F	PSB14270	14270	PI 641961	Elissavet	UNK	Other	Joss Cambier /\222Emu//Chiroca/4/Ias 20//Willet Enano*3/Narino 59/3/Kavko	Australia	DuF
WAPO-A1b	P+	F	PSB14310	14310		Kanchan	EVI	Other	C-306/OP-301	Australia	DuF
WAPO-A1b	P+	F	PSB14324	14324	CItr 17338	Lark	NSG	NSG	Pitic 62/4/Kenya 58/Newthatch//Thatcher/3/Frontana/Thatcher /5/Sonora 64	Australia	DuF
WAPO-A1b	P+	F	PSB14341	MOLINEUX		Molineux	CNL	Other	PITIC-62/FESTIGUAY//2*WARIGAL	Australia	DuF
WAPO-A1b	P+	F	PSB14425	14425		Arrocco	UNK	Other	Isengrain/Virtuose//Moaba	Italy	?
WAPO-A1b	P+	F	PSB14434	14434		Colfiorito	UNK	Other	Irnerio/IS 237//Argelato	France	?
WAPO-A1b	P+	F	PSB14447	14447		Guadalupe	UNK	Other	155.13/Recital	Italy	?
WAPO-A1b	P+	F	PSB14455	14455		Pandas	UNK	Other	Orso//Bezostaja/S1//Generoso 7/C. Marzabotto	Italy	?
WAPO-A1b	P+	F	PSB14463	14463		Sirmione	UNK	Other	(Argelato/((F3))TW1/Lankota))//(((F3) Pusa S-3/F 26 70)//(Kalyansona/Atlas 66))	Italy	?
WAPO-A1b	P+	F	PSB14475	14475		Zena	UNK	Other	Sprint/Concordia	France	?
WAPO-A1b	P+	F	PSB14479	14479		Bandera	UNK	Other	Geppetto/Apache//8248		DuS
WAPO-A1b	P+	F	PT765	PT765			ALB	Other			DuF
WAPO-A1b	P+	F	RIL203_UC1110XCIMMYT2	RIL203			UCD	UCD	UC1110/CYMMIT2		DuF
WAPO-A1b	P+	F	RIL29_UC1110XCIMMYT2	RIL29			UCD	UCD	UC1110/CYMMIT2		DuS
WAPO-A1b	P+	F	RSI5_YR5_YR15_GPC_HMW_1	RSI5_YR5_YR15_GPC_HMW1		RSI5(YR5+YR15+GPC-B1+GluA1a)	UCD	UCD			DuS
WAPO-A1b	P+	F	SADASH	SADASH			ALB	Other		from AAFC SPARC	DuS
WAPO-A1b	P+	F	SD4076	SD4076			SDK	SDK	SD3546/SD3722		DuS
WAPO-A1b	P+	F	SD4199	SD4199			SDK	SDK	PI67392/SD3618//ND750		DuS
WAPO-A1b	P+	F	SD4214	SD4214			SDK	SDK	DAPPS/SD3868		DuS
WAPO-A1b	P+	F	SD4218	SD4218			SDK	SDK	SD3687/FN1704-315		DuS
WAPO-A1b	P+	F	SD4243	SD4243			SDK	SDK	FN1504-19/GRANGER		DuS
WAPO-A1b	P+	F	SD4264	SD4264			SDK	SDK	ATILLA COMPLEX/FORGE//ND747		DuS
WAPO-A1b	P+	F	SD4279	SD4279			SDK	SDK	NDSW0601/00S0219-10W		DuS
WAPO-A1b	P+	F	SD4280	SD4280			SDK	SDK	SD3746/SD3776//SD4032		DuF
WAPO-A1b	P+	F	SUMMIT_515	SUMMIT_515		Summit515, Summit 515	UCD	UCD			DuS
WAPO-A1b	P+	F	TARA2002	TARA2002	PI 638537	WA007998	WAS	WAS	Tara 2002 *6/ Glupro		DuS
WAPO-A1b	P+	F	TOM	TOM		SPL283	UMN	UMN	97T-1003/Verde	mapping parent	DuF
WAPO-A1b	P+	F	UC1110	UC1110		GSTR13501	UCD	UCD	CKR'S'/3/YD'S'/2/BB/CHA	UC1395 introgressed with the Lr34/Yr18 allele by 4 backcrosses and selection of homozygous Lr34/Yr18 BC4F2 plants. One of a near isogenic pair with UC1395.	DuF
WAPO-A1b	P+	F	UC1395_LR34_YR18	UC1395_LR34_YR18		UC1395Lr34/Yr18	UCD	UCD	UC1395 Lr34 Yr18	one of the near isogenic pair with UC1396_LR34_YR18	DuF
WAPO-A1b	P+	F	UC1396	UC1396			UCD	UCD			DuF
WAPO-A1b	P+	F	UC1551	UC1551			UCD	UCD	MILAN/MUNIA (selection)		DuF
WAPO-A1b	P+	F	UC1599	UC1599			UCD	UCD	Summit/3/HAHN/TURACO/2/TURACO		DuF
WAPO-A1b	P+	F	UC1601	UC1601			UCD	UCD	UC1361/UC1296		DuF
WAPO-A1b	P+	F	UC1602	UC1602			UCD	UCD	IDO377S/UC1361		DuF
WAPO-A1b	P+	F	UC1616	UC1616			UCD	UCD	UC1357/KERN Lr37		DuF
WAPO-A1b	P+	F	UC1618	UC1618			UCD	UCD	MADSEN/2*EXPRESS		DuF
WAPO-A1b	P+	F	UC1642	UC1642			UCD	UCD	UC1357/EXPRESS LR37		DuF
WAPO-A1b	P+	F	UC1643	UC1643			UCD	UCD	UC896*4/IDO377S//KLASIC*2/IDO377S/3/UC896 5+10		DuF
WAPO-A1b	P+	F	UC1679	CLEAR_WHITE_515		UC1679, ClearWhite515	UCD	UCD	Clear White Yr5 Yr15 Gpc 2NS		DuF
WAPO-A1b	P+	F	UC1682	UC1682			UCD	UCD	UC1036 Yr5 Yr15 Gpc 2NS		DuF
WAPO-A1b	P+	F	UC1683	UC1683			UCD	UCD	UC1110 5+10 Yr5 Yr15 2NS Gpc	UCD	DuF
WAPO-A1b	P+	F	UC1710	UC1710			UCD	UCD	WEAVER//VEE/PJN/3/MILAN	UCD	DuF
WAPO-A1b	P+	F	UC1713	UC1713			UCD	UCD	RED RIVER 68//SERRA/UC1161	UCD	DuF
WAPO-A1b	P+	F	UC1715	UC1715			UCD	UCD	EXPRESS*6/Lr37/RED RIVER 68//SERRA		DuF
WAPO-A1b	P+	F	UC896_5_10_LR34_YR18_YR5_GPC	UC896_5+10_LR34_YR18_YR5_GPC		UC896(5+10,LR34,YR18,YR5,GPC-B1)	UCD	UCD	UC896 5+10 Lr34 Yr18 Yr5 Gpc		DuS
WAPO-A1b	P+	F	UI_LOCHSA	UI_LOCHSA	PI 639952	IDO597, PI639952, UILOCHSA	UIA	UIA	WPB936/Wilgoyne//Sunstar I		DuS
WAPO-A1b	P+	F	UI_PETTIT	UI_PETTIT	PI 642363	IDO632, PI642363, UIPettit	UIA	UIA	Pomerelle*2/Fujimi Komugi	Cultivar from Idaho United States	DuS
WAPO-A1b	P+	F	VERDE	VERDE	PI 592561	PI592561, SPL284	UMN	UMN	SBE0437		DuS
WAPO-A1b	P+	F	WA8016	WA8016			WAS	WAS	Scarlet*6/Glupro (2003 BC5 F5)		DuS
WAPO-A1b	P+	F	WA8074	WA8074			WAS	WAS	WA7839/ID529		DuS
WAPO-A1b	P+	F	WA8099	WA8099			WAS	WAS	Tara*6/ND683		DuS
WAPO-A1b	P+	F	WA8123	WA8123			WAS	WAS	ID597//WA7931*2/P9347A1-2		DuS
WAPO-A1b	P+	F	WA8133	WA8133			WAS	WAS	Blanca Grande//WA7931*2/P985RE1-16		DuS
WAPO-A1b	P+	F	WHITEBIRD	WHITEBIRD		IDO392	UIA	UIA	Owens/IDO159
WAPO-A1a	P-	C	CWAM2_9225	9225		3888537, SOKOLL, CM3_37	CMT	CMT	PASTOR/3/ALTAR 84/AEGILOPS SQUARROSA (TAUS)//OPATA M 85		DuF
WAPO-A1a	P-	C	CWAM2_9228	9228		4315350	CMT	CMT	ALTAR 84/AE.SQUARROSA (221)//PASTOR/3/PASTOR		DuF
WAPO-A1a	P-	C	CWAM2_9232	9232		4563461	CMT	CMT	VEBOW/IRENA		DuF
WAPO-A1a	P-	C	CWAM2_9233	9233		4563470	CMT	CMT	PASTOR/DHARWAR DRY		DuF
WAPO-A1a	P-	C	CWAM2_9245	9245		4564440	CMT	CMT	FRAME/BUCHIN		DuF
WAPO-A1a	P-	C	CWAM2_9249	9249		4885594	CMT	CMT	RL6043/4*NAC//2*PASTOR		DuF
WAPO-A1a	P-	C	CWAM2_9262	9262		4774392	CMT	CMT	OASIS/5*BORL95/5/CNDO/R143//ENTE/MEXI75/3/AE.SQ/4/2*OCI		DuF
WAPO-A1a	P-	C	5702PR	5702PR			ALB	Other			DuS
WAPO-A1a	P-	C	AC_VISTA	AC_VISTA		ACVista	SSK	Other		from AAFC SPARC	DuS
WAPO-A1a	P-	C	CDC_ALSASK	CDC_ALSASK		BW301, CDCAlsask, CDCGo	SSK	Other	AC_Elsa/AC_Cora	from U OF S. CDC	DuS
WAPO-A1a	P-	C	CWAM2_9020	CM1_20			CMT	CMT	PAT10/ALD//PAT72300/3/PVN/4/BOW		DuF
WAPO-A1a	P-	C	CWAM2_9092	CM1_92		TAURUM	CMT	CMT			DuF
WAPO-A1a	P-	C	CWAM2_9120	CM2_26		PASTOR	CMT	CMT			DuF
WAPO-A1a	P-	C	CWAM2_9217	CM3_29			CMT	CMT	NAI60/HEINE VII//BUC/3/PSN/BOW//TUI		DuF
WAPO-A1a	P-	C	CWAM2_9284	CM4_284			CMT	CMT	PRL/SARA//TSI/VEE#5/3/TILHI/4/ATTILA/2*PASTOR		DuF
WAPO-A1a	P-	C	HAHN_1RS	HAHN-1RS			CMT	CMT	CEBECO-148/(SIB)KATHADIN/7/HEINES-KOLBEN/38-MA/4/4777/3/REI//YAQUI/KENTANA/5/YECORA-70/6/TUCAN		DuF
WAPO-A1a	P-	C	HAHN_1RSMA	HAHN-1RSMA			UCD	UCD			DuS
WAPO-A1a	P-	C	HR07024_5	HR07024-5			WAS	WAS	H0400072L/Jerome		DuS
WAPO-A1a	P-	C	IDO582	IDO582		A94348S-E-2	UIA	UIA	Pomerelle*2/Pavon76		DuS
WAPO-A1a	P-	C	IDO629	IDO629	PI 642365	A00149S-4, PI642365	UIA	UIA	IDO505*2/3/Kanto79/2*IDO488//Bai Huo, wxy		DuS
WAPO-A1a	P-	C	IDO854	IDO854		A01022S-6	UIA	UIA	Alturas/IDO582		DuS
WAPO-A1a	P-	C	LASER	LASER			ALB	Other			DuF
WAPO-A1a	P-	C	MN03306_1	MN03306-1			UMN	UMN	OKLEE//PARSHALL/MN97518		DuS
WAPO-A1a	P-	C	MN03308_4	MN03308-4			UMN	UMN	Oklee//Parshall/MN97518		DuS
WAPO-A1a	P-	C	MT0802	MT0802			MSU	Other	McNeal/MT0266		DuS
WAPO-A1a	P-	C	PI429323	PI429323	PI 429323	PI429323	NSG	NSG		Breeding line from Yemen	DuF
WAPO-A1a	P-	C	PSB14092	14092	PI 428551	Timgalen	NSG	NSG	Aguilera/Kenya/Marroqui/Supremo//Gabo//Winglen	Mexico	DuF
WAPO-A1a	P-	C	PSB14094	14094	PI 519807	Tonichi 81	CMT	CMT	Cargill 422/Anahuac F75	Mexico	DuF
WAPO-A1a	P-	C	PSB14105	14105	PI 610756	CIGM91.153	CMT	CMT	Yaco *2//Crocl/Ae. tauschii ( 205 )/3/Yaco	Mexico	DuF
WAPO-A1a	P-	C	PSB14126	Pastor		Pastor	CMT	CMT	PFAU/Seri-M-82//Bobwhite	USA, Washington	DuS
WAPO-A1a	P-	C	PSB14316	KRICHAUFF	PI 629120	Krichauff	NSG	NSG	Wariquam//Kloka/Pitic-62/3/Warimek/Halberd/4/3-AG-3/Aroona	Australia	DuF
WAPO-A1a	P-	C	PSB14322	14322		Kukri	UNK	Other	Madden/6*Rac-177//Grajo/76-ECN-44	USA, California	?
WAPO-A1a	P-	C	PSB14390	14390	PI 483058	Takari	UNK	Other	KITE/3/(TAM-242)FROCOR/KENTANA(IRN-62-101)//2*FESTIGUAY	France	?
WAPO-A1a	P-	C	PSB14395	14395		Taylor	UNK	Other	RI 35/Mapucha	India	DuF
WAPO-A1a	P-	C	PSB14408	14408		Vaishali	EVI	Other	Kallyansona/HD-2281	Australia	DuF
WAPO-A1a	P-	C	SC80221V2	SC80221V2			SSK	Other			DuS
WAPO-A1a	P-	C	SD4178	SD4178			SDK	SDK	SD3720/MN98389-A		DuS
WAPO-A1a	P-	C	UC1552	UC1552			UCD	UCD	OR791432/VEE#33.2//MILAN (selection)		DuF
WAPO-A1a	P-	C	UC1603	UC1603			UCD	UCD	UC1107 5+10 Yr5 Yr15 2NS		DuF
WAPO-A1a	P-	C	UI_WINCHESTER	WINCHESTER	PI 642362	IDO578, UI_WINCHESTER, PI642362, UIWINCHESTER	UIA	UIA	WPB926/WA7702		DuS
239
Sequenced genomes / Added to 262 Spring Common Wheat lines
WAPO-A1c	P+	C	Spelt
WAPO-A1b	P+	F	CDC Stanley
WAPO-A1b	P+	F	Chinese Spring								DuS
WAPO-A1b	P+	F	Claire
WAPO-A1b	P+	F	Mace
WAPO-A1b	P+	F	Norin61
WAPO-A1a	P-	C	Arina
WAPO-A1a	P-	C	Cadenza
WAPO-A1a	P-	C	CDC Landmark
WAPO-A1a	P-	C	Jagger
WAPO-A1a	P-	C	Julius
WAPO-A1a	P-	C	Lancer
WAPO-A1a	P-	C	Paragon
WAPO-A1a	P-	C	Robigus
WAPO-A1a	P-	C	SY_Mattis

## Sheet: T. aestivum Ex. Capture 
				V456A							C47F	C397T	C787T	T842C	C974G	D384N
			674019951	674020022	674020325	674020475	674020576	674020613	674020694	674020825	674081601	674081858	674082248	674082303	674082435	674082745	674082924	674083066	674083077	674083085	674083124										Cultivar	%	Landrace	%
		WAPO-A1a	G	C	A	A	C	G	T	A	G	C	C	T	C	A	C	T	A	C	C									WAPO-A1a	129	0.333333	131	0.509728
		WAPO-A1b	A	T	T	G	T	C	C	T	T	C	C	C	C	G	G	G	T	T	C									WAPO-A1b	242	0.625323	116	0.451362
		WAPO-A1c	G	T	T	G	C	G	T	T	G	T	T	T	G	G	G	G	T	T	G									WAPO-A1c	16	0.0413437	10	0.0389105
																														Total	387	1	257	1	644
	Triticum aestivum subsp. aestivum
	Landraces																						Source	Country	Continent	ID	Name	Spr./ Win.	lr/ cul
	741	WAPO-A1a	G	C	A	A	C	G	T	N	G	C	C	T	C	A	N	T	A	C	C	741	Eduard Akhunov	JORDAN	-	PI 283147	Dorziyeh Karak	S	lr
	774	WAPO-A1a	G	C	A	A	C	G	T	A	G	C	C	T	C	A	C	T	A	C	C	774	AWCC	UNKNOWN	-	131477	DIOSEQ 3	S	lr
	773	WAPO-A1a	N	C	A	A	C	G	T	A	G	C	C	T	C	A	C	T	A	C	C	773	AWCC	UNKNOWN	-	131474	DIOSEQ 1	S	lr
	777	WAPO-A1a	G	C	A	A	C	N	N	A	G	C	C	T	C	A	C	T	A	C	C	777	AWCC	ALGERIA	AfricaN	131500	ALGERIA 8	S	lr
	243	WAPO-A1a	G	C	A	N	C	G	T	N	G	C	C	N	C	A	C	T	A	C	C	243	Eduard Akhunov	ALGERIA	AfricaN	PI 470817	MG 17960	S	lr
	72	WAPO-A1a	N	N	A	N	C	G	T	A	N	C	C	T	N	A	C	T	A	C	C	72	USDA GRIN	ALGERIA	AfricaN	PI 263419	Mahon Demias	W	lr
	739	WAPO-A1a	N	C	A	A	C	G	T	N	G	C	C	T	C	A	C	T	A	C	C	739	Eduard Akhunov	EGYPT	AfricaN	PI 220431	Mokhtar	S	lr
	743	WAPO-A1a	N	C	A	A	N	N	T	N	N	N	C	T	C	A	C	T	A	C	C	743	Eduard Akhunov	LIBYA	AfricaN	PI 54431	Triminia	S	lr
	754	WAPO-A1a	G	C	A	A	C	G	T	A	N	C	C	T	C	A	C	T	A	C	C	754	AWCC	MOROCCO	AfricaN	131223	MOROCCO 56	S	lr
	876	WAPO-A1a	N	C	A	A	C	G	T	A	N	N	C	T	C	N	C	T	A	C	C	876	AWCC	MOROCCO	AfricaN	132047	MOROCCO 33	S	lr
	575	WAPO-A1a	G	N	A	N	C	G	T	N	G	C	C	T	C	A	C	T	A	C	C	575	USDA GRIN	MOROCCO	AfricaN	PI 525317	1250	W	lr
	654	WAPO-A1a	G	C	A	A	C	G	N	N	G	C	C	T	C	N	N	T	A	C	C	654	USDA GRIN	MOROCCO	AfricaN	PI 525442	1258	S	lr
	920	WAPO-A1a	G	N	A	A	N	N	T	N	G	C	C	N	C	A	C	T	A	C	C	920	AWCC	TUNISIA	AfricaN	132213	TUNIS 24	S	lr
	758	WAPO-A1a	G	C	A	A	C	G	T	A	G	N	C	T	C	A	G	T	A	C	C	758	AWCC	TUNISIA	AfricaN	131347	TUNIS 9	S	lr
	544	WAPO-A1a	G	N	A	A	C	G	T	A	G	C	C	T	C	A	C	T	A	C	C	544	USDA GRIN	TUNISIA	AfricaN	CItr 15412	3144-19	S	lr
	545	WAPO-A1a	G	N	A	A	C	G	T	A	N	C	C	T	C	A	C	T	A	C	C	545	USDA GRIN	TUNISIA	AfricaN	CItr 15511	Fritissa	S	lr
	110	WAPO-A1a	G	N	A	A	C	G	T	N	G	N	C	T	C	N	C	T	A	C	C	110	USDA GRIN	TUNISIA	AfricaN	PI 278560	Tunis 23	S	lr
	1014	WAPO-A1a	N	C	A	A	C	G	T	A	N	C	C	T	N	N	N	T	A	C	C	1014	USDA GRIN	CHAD	AfricaS	PI 374249	BOL-19	S	lr
	983	WAPO-A1a	G	T	A	N	N	N	N	N	G	C	C	N	C	A	C	T	A	C	C	983	USDA GRIN	ETHIOPIA	AfricaS	PI 197250	9934	W	lr
	109	WAPO-A1a	G	C	A	A	C	G	T	N	N	C	C	T	C	N	C	T	A	C	C	109	USDA GRIN	ETHIOPIA	AfricaS	PI 534284	Tucursindi	S	lr
	745	WAPO-A1a	N	C	A	A	C	G	T	N	G	C	C	T	C	A	C	N	N	N	C	745	Eduard Akhunov	MALAWI	AfricaS	PI 61693	294	S	lr
	258	WAPO-A1a	G	N	A	A	C	G	N	N	G	C	C	T	C	A	G	T	A	C	C	258	Eduard Akhunov	BOLIVIA	AmericaL	PI 565213	Florentino	S	lr
	976	WAPO-A1a	N	N	A	N	C	G	T	N	N	C	C	T	C	N	C	T	A	C	C	976	USDA GRIN	BOLIVIA	AmericaL	PI 36390	396	S	lr
	466	WAPO-A1a	G	C	A	A	C	G	T	N	G	C	C	T	C	A	C	T	A	C	C	466	Eduard Akhunov	BRAZIL	AmericaL	PI 153785	Goiana	S	lr
	969	WAPO-A1a	G	C	A	A	C	G	T	N	G	C	C	T	C	A	C	T	A	C	C	969	USDA GRIN	CHILE	AmericaL	PI 436262	102	F	lr
	461	WAPO-A1a	G	C	A	A	N	G	N	N	G	C	C	T	C	N	G	T	A	C	C	461	Eduard Akhunov	GUATEMALA	AmericaL	PI 245368	Criollo Santa Irene	S	lr
	655	WAPO-A1a	N	C	A	A	C	G	T	N	N	C	C	T	C	N	G	T	A	C	C	655	USDA GRIN	GUATEMALA	AmericaL	PI 195413	2710	F	lr
	594	WAPO-A1a	N	C	A	A	C	G	N	N	N	N	N	T	C	N	G	N	N	C	C	594	USDA GRIN	GUATEMALA	AmericaL	PI 245368	Criollo Santa Irene	S	lr
	975	WAPO-A1a	N	C	A	A	C	G	T	N	G	C	C	T	N	N	C	T	A	C	C	975	USDA GRIN	HONDURAS	AmericaL	PI 200762	3418	S	lr
	7	WAPO-A1a	N	N	A	A	C	G	T	A	N	C	C	T	C	A	G	T	A	C	C	7	Eduard Akhunov	MEXICO	AmericaL	CItr 2804	CI 2804	S	lr
	687	WAPO-A1a	G	N	N	N	C	G	T	N	G	C	C	T	C	N	C	T	A	C	C	687	USDA GRIN	PERU	AmericaL	PI 477891	Trigo	S	lr
	742	WAPO-A1a	G	N	A	A	C	G	T	N	G	C	C	T	C	A	C	T	A	C	C	742	Eduard Akhunov	URUGUAY	AmericaL	PI 43355	Pelon	S	lr
	797	WAPO-A1a	G	C	A	A	C	G	T	A	G	C	C	T	C	A	G	T	A	C	C	797	AWCC	CHINA	AsiaEast	131582	CHINA 15	S	lr
	807	WAPO-A1a	G	C	A	A	C	G	T	A	G	C	C	T	C	N	C	T	A	C	C	807	AWCC	CHINA	AsiaEast	131630	CHINA Sh211	S	lr
	798	WAPO-A1a	G	N	A	N	N	G	T	A	N	N	C	T	C	A	G	T	A	C	C	798	AWCC	CHINA	AsiaEast	131589	CHINA 19	S	lr
	825	WAPO-A1a	G	C	A	A	C	G	T	A	G	C	C	T	C	A	C	T	A	C	C	825	AWCC	INDIA	AsiaEast	131728	INDIA 102	S	lr
	827	WAPO-A1a	G	N	A	A	C	G	T	A	G	C	C	T	C	A	C	T	A	C	C	827	AWCC	INDIA	AsiaEast	131772	INDIA 281	S	lr
	830	WAPO-A1a	G	C	A	A	C	G	T	A	N	C	C	T	C	A	C	T	A	C	C	830	AWCC	INDIA	AsiaEast	131787	INDIA 328	S	lr
	866	WAPO-A1a	G	C	A	A	C	G	T	A	N	C	C	T	C	A	C	T	A	C	C	866	AWCC	INDIA	AsiaEast	131980	INDIA 114	S	lr
	831	WAPO-A1a	N	N	N	N	C	G	T	A	T	C	C	T	C	A	C	T	A	C	C	831	AWCC	INDIA	AsiaEast	131790	INDIA 335	S	lr
	826	WAPO-A1a	G	C	A	A	C	G	T	A	N	C	C	T	N	A	C	N	N	C	C	826	AWCC	INDIA	AsiaEast	131739	INDIA 161	S	lr
	829	WAPO-A1a	G	C	A	A	C	G	T	A	N	C	N	N	C	N	C	T	A	C	C	829	AWCC	INDIA	AsiaEast	131784	INDIA 316	S	lr
	828	WAPO-A1a	G	C	A	A	C	G	T	A	N	N	C	N	C	N	C	T	A	C	C	828	AWCC	INDIA	AsiaEast	131777	INDIA 300	S	lr
	921	WAPO-A1a	G	C	A	A	C	G	T	A	N	N	C	T	C	N	C	T	A	C	C	921	AWCC	INDIA	AsiaEast	132214	INDIA 207	S	lr
	463	WAPO-A1a	N	C	A	A	N	N	N	N	G	C	C	T	C	A	C	T	A	C	C	463	Eduard Akhunov	INDIA	AsiaEast	PI 166180	9726	S	lr
	64	WAPO-A1a	G	C	A	A	C	G	T	N	N	C	C	T	N	A	C	T	A	C	C	64	USDA GRIN	INDIA	AsiaEast	PI 322279	Kharchia	S	lr
	259	WAPO-A1a	G	N	A	A	N	G	T	A	G	C	C	T	C	A	N	T	A	C	C	259	Eduard Akhunov	KOREA,NORTH	AsiaEast	PI 82469	Poubiru	S	lr
	943	WAPO-A1a	G	C	A	A	N	N	N	N	G	C	C	T	C	A	C	N	N	C	C	943	Eduard Akhunov	NEPAL	AsiaEast	PI 406517	48B	S	lr
	760	WAPO-A1a	G	C	A	A	C	G	T	A	G	C	C	T	C	A	G	T	A	C	C	760	AWCC	AFGHANISTAN	AsiaMiddle	131417	AFGHANISTAN 52	S	lr
	761	WAPO-A1a	G	C	A	A	C	G	T	A	G	C	C	T	C	A	C	T	A	C	C	761	AWCC	AFGHANISTAN	AsiaMiddle	131418	AFGHANISTAN 53	S	lr
	776	WAPO-A1a	G	N	A	N	C	G	T	A	G	C	C	T	C	N	G	T	A	C	C	776	AWCC	AFGHANISTAN	AsiaMiddle	131495	AFGHANISTAN 93	S	lr
	775	WAPO-A1a	G	N	A	A	C	G	T	A	N	C	C	T	N	A	C	T	A	C	C	775	AWCC	AFGHANISTAN	AsiaMiddle	131486	AFGHANISTAN 23	S	lr
	380	WAPO-A1a	G	N	A	A	C	N	T	N	G	C	C	T	C	A	C	T	A	C	C	380	USDA GRIN	AFGHANISTAN	AsiaMiddle	PI 347171	FAO 26.430	S	lr
	378	WAPO-A1a	G	C	A	A	C	G	T	A	G	N	C	T	C	A	C	T	A	C	C	378	USDA GRIN	AFGHANISTAN	AsiaMiddle	PI 135048	4617	S	lr
	787	WAPO-A1a	G	N	A	A	C	G	T	A	N	C	C	T	C	A	G	T	A	C	C	787	AWCC	AZERBAIJAN	AsiaMiddle	131548	AZERBAIJAN W1355	S	lr
	254	WAPO-A1a	G	C	A	N	C	G	N	N	G	C	C	T	C	A	C	T	A	C	C	254	Eduard Akhunov	CYPRUS	AsiaMiddle	PI 210945	.	S	lr
	422	WAPO-A1a	N	C	A	A	C	G	T	N	N	C	C	T	C	A	G	T	A	C	C	422	USDA GRIN	CYPRUS	AsiaMiddle	PI 608795	FAO 29.913	S	lr
	744	WAPO-A1a	G	N	A	A	N	N	N	N	G	C	C	T	C	A	C	T	A	C	C	744	Eduard Akhunov	GEORGIA	AsiaMiddle	PI 572692	AW 7200/90	S	lr
	434	WAPO-A1a	N	N	A	A	C	G	T	N	G	C	C	T	C	A	C	T	A	C	C	434	USDA GRIN	GEORGIA	AsiaMiddle	PI 57145	CI 7092	S	lr
	881	WAPO-A1a	G	C	A	A	C	G	T	A	G	C	C	T	C	A	C	T	A	C	C	881	AWCC	IRAN	AsiaMiddle	132089	PERSIA 20	S	lr
	885	WAPO-A1a	G	C	A	A	C	G	T	A	N	C	C	T	N	A	C	T	A	C	C	885	AWCC	IRAN	AsiaMiddle	132100	PERSIA 56	S	lr
	907	WAPO-A1a	G	N	A	A	C	G	T	A	G	N	C	T	C	N	N	T	A	C	C	907	AWCC	IRAN	AsiaMiddle	132106	PERSIA 6	S	lr
	908	WAPO-A1a	G	N	A	A	C	G	T	N	G	N	C	T	C	A	G	T	A	C	C	908	AWCC	IRAN	AsiaMiddle	132113	PERSIA 8	S	lr
	443	WAPO-A1a	N	N	A	A	N	G	T	N	G	C	C	T	C	N	C	T	A	C	C	443	USDA GRIN	IRAN	AsiaMiddle	PI 243777	5520	S	lr
	872	WAPO-A1a	G	C	A	A	T	G	N	N	G	C	C	N	N	N	N	N	N	T	C	872	AWCC	IRAQ	AsiaMiddle	132036	IRAQ 37	S	lr
	447	WAPO-A1a	G	C	A	A	N	N	N	N	G	C	C	T	C	A	C	T	A	C	C	447	USDA GRIN	IRAQ	AsiaMiddle	PI 70714	572	S	lr
	448	WAPO-A1a	G	N	A	A	C	G	T	A	N	N	C	T	C	A	C	T	A	C	C	448	USDA GRIN	IRAQ	AsiaMiddle	PI 70695	76	S	lr
	451	WAPO-A1a	G	C	A	A	C	G	T	A	G	C	C	T	C	A	C	T	A	C	C	451	USDA GRIN	ISRAEL	AsiaMiddle	PI 94568	400	S	lr
	588	WAPO-A1a	G	N	A	N	C	G	T	N	N	C	C	T	C	N	G	T	A	C	C	588	USDA GRIN	LEBANON	AsiaMiddle	PI 278533	Beyrouth 3	W	lr
	753	WAPO-A1a	G	N	A	A	C	G	T	A	G	N	C	T	C	A	C	T	A	C	C	753	AWCC	SYRIA	AsiaMiddle	131124	DAMASCUS 2	S	lr
	911	WAPO-A1a	G	N	A	A	C	G	T	A	G	C	C	T	C	N	C	T	A	C	C	911	AWCC	TURKEY	AsiaMiddle	132158	SMYRNA 8	S	lr
	756	WAPO-A1a	G	N	A	N	C	G	T	A	G	C	C	T	N	A	C	T	A	C	C	756	AWCC	TURKEY	AsiaMiddle	131327	SMYRNA 11	S	lr
	462	WAPO-A1a	G	N	A	A	C	G	N	N	G	C	C	T	C	N	C	T	N	N	N	462	Eduard Akhunov	TURKEY	AsiaMiddle	PI 166333	Mahlut	S	lr
	646	WAPO-A1a	N	N	A	A	C	G	T	N	G	C	C	T	C	N	C	N	A	C	C	645	USDA GRIN	TURKEY	AsiaMiddle	PI 178184	Tir	W	lr
	618	WAPO-A1a	G	C	A	A	C	G	T	A	G	N	C	T	C	A	C	T	A	C	C	618	USDA GRIN	TURKEY	AsiaMiddle	PI 166333	Mahlut	S	lr
	251	WAPO-A1a	G	N	A	A	C	G	N	N	G	C	C	T	C	N	C	T	A	C	C	251	Eduard Akhunov	TURKMENISTAN	AsiaMiddle	PI 262611	Kysyldzha	S	lr
	68	WAPO-A1a	N	N	A	A	C	G	N	A	G	C	C	T	C	N	N	T	A	C	C	68	USDA GRIN	TURKMENISTAN	AsiaMiddle	PI 262668	Komchatka	S	lr
	61	WAPO-A1a	N	C	A	N	N	G	T	A	N	C	C	T	C	N	C	N	N	N	C	61	USDA GRIN	UZBEKISTAN	AsiaMiddle	PI 24485	Kara Bugdai	S	lr
	401	WAPO-A1a	G	C	A	N	C	N	N	T	G	C	C	T	C	A	C	T	A	C	C	401	USDA GRIN	BOSNIAANDHERZEGOVINA	EuropeEast	PI 345411	410-IV/63	S	lr
	656	WAPO-A1a	N	C	A	A	C	G	T	N	G	C	C	T	C	N	C	T	A	C	C	656	USDA GRIN	BOSNIAANDHERZEGOVINA	EuropeEast	PI 345408	407-IV/60	F	lr
	915	WAPO-A1a	G	N	A	A	C	G	T	A	N	C	C	T	C	N	C	T	A	N	C	915	AWCC	BULGARIA	EuropeEast	132174	VARNA 7	S	lr
	914	WAPO-A1a	N	C	A	A	C	G	T	A	G	C	C	T	C	N	C	T	A	C	C	914	AWCC	BULGARIA	EuropeEast	132171	VARNA 6	S	lr
	583	WAPO-A1a	G	C	A	A	C	G	T	A	G	C	C	T	C	A	C	T	A	C	C	583	USDA GRIN	CROATIA	EuropeEast	PI 264961	954	W	lr
	421	WAPO-A1a	N	C	A	A	C	G	T	A	N	C	C	T	N	N	G	T	A	C	C	421	USDA GRIN	CROATIA	EuropeEast	PI 264959	914	S	lr
	751	WAPO-A1a	G	C	A	N	C	G	T	A	G	C	C	T	C	N	C	T	A	C	C	751	AWCC	GREECE	EuropeEast	131089	CRETE 3	S	lr
	769	WAPO-A1a	G	N	A	A	C	G	T	A	G	C	C	T	C	N	C	T	A	C	C	769	AWCC	GREECE	EuropeEast	131461	GREECE 19	S	lr
	771	WAPO-A1a	G	C	A	A	C	G	N	A	G	N	C	T	C	N	C	T	A	C	C	771	AWCC	GREECE	EuropeEast	131466	GREECE 21	S	lr
	854	WAPO-A1a	G	C	A	A	C	G	T	N	G	N	C	T	C	A	C	T	A	C	C	854	AWCC	GREECE	EuropeEast	131916	SALONIKA 8	S	lr
	766	WAPO-A1a	N	N	A	A	C	N	N	N	G	N	C	T	C	A	C	T	A	C	C	766	AWCC	GREECE	EuropeEast	131447	CRETE 2	S	lr
	772	WAPO-A1a	G	C	A	A	C	G	T	A	G	N	C	T	N	A	N	T	A	C	C	772	AWCC	GREECE	EuropeEast	131471	GREECE 28	S	lr
	253	WAPO-A1a	N	C	A	A	N	N	N	N	G	C	C	T	C	A	C	T	A	C	C	253	Eduard Akhunov	GREECE	EuropeEast	PI 278297	Crete 11	S	lr
	75	WAPO-A1a	N	C	A	A	C	G	T	N	N	C	C	T	C	A	C	T	A	C	C	75	USDA GRIN	GREECE	EuropeEast	PI 469085	MG 27973	S	lr
	437	WAPO-A1a	N	N	A	N	N	N	N	N	N	N	C	T	N	A	C	T	A	C	C	437	USDA GRIN	GREECE	EuropeEast	PI 94570	403	S	lr
	492	WAPO-A1a	N	C	A	A	N	G	T	N	G	C	C	T	C	N	G	T	A	C	C	492	USDA GRIN	MACEDONIA	EuropeEast	PI 378455	1730	S	lr
	577	WAPO-A1a	N	N	A	A	C	G	T	N	N	C	C	T	C	A	C	T	A	C	C	577	USDA GRIN	MACEDONIA	EuropeEast	PI 378381	1656	S	lr
	578	WAPO-A1a	G	C	A	A	C	G	T	A	N	C	C	T	C	A	C	T	A	C	C	578	USDA GRIN	MONTENEGRO	EuropeEast	PI 345355	354A-I/7	W	lr
	576	WAPO-A1a	N	T	A	N	C	G	N	N	N	C	C	T	N	A	C	T	A	C	C	576	USDA GRIN	MONTENEGRO	EuropeEast	PI 378323	1596	W	lr
	300	WAPO-A1a	G	C	A	A	C	G	T	A	G	C	C	T	C	A	N	T	A	C	C	300	AWCC	POLAND	EuropeEast	131873	POLAND 2	.	lr
	763	WAPO-A1a	G	C	A	A	C	G	T	A	G	C	C	T	C	A	C	T	A	C	C	763	AWCC	YUGOSLAVIA	EuropeEast	131430	BELGRADE 6	S	lr
	821	WAPO-A1a	G	C	A	A	C	G	T	A	N	C	C	T	C	A	G	N	A	C	C	821	AWCC	YUGOSLAVIA	EuropeEast	131679	CROATIA 9	S	lr
	788	WAPO-A1a	N	N	A	A	C	G	T	A	G	C	C	T	C	A	G	T	A	C	C	788	AWCC	YUGOSLAVIA	EuropeEast	131552	BELGRADE 10	S	lr
	819	WAPO-A1a	N	C	A	A	C	G	T	N	N	C	C	T	C	A	N	T	A	C	C	819	AWCC	YUGOSLAVIA	EuropeEast	131674	CROATIA 3	S	lr
	823	WAPO-A1a	G	C	A	A	C	G	T	A	N	C	C	T	C	A	C	T	A	C	C	823	AWCC	FRANCE	EuropeWest	131704	FRANCE 26	S	lr
	666	WAPO-A1a	G	C	A	A	C	G	N	N	G	C	C	T	C	A	C	T	A	C	C	666	USDA GRIN	ITALY	EuropeWest	PI 157949	Romano	F	lr
	847	WAPO-A1a	G	C	A	A	N	N	T	A	G	C	C	T	C	A	N	T	A	C	C	847	AWCC	PORTUGAL	EuropeWest	131888	PORTUGAL 39	S	lr
	846	WAPO-A1a	G	N	A	A	C	G	T	A	N	C	C	T	C	A	C	T	A	C	C	846	AWCC	PORTUGAL	EuropeWest	131885	PORTUGAL 34	S	lr
	260	WAPO-A1a	A	C	A	A	C	G	N	N	N	C	C	T	C	N	C	T	A	C	C	260	Eduard Akhunov	PORTUGAL	EuropeWest	PI 185715	Ruivo	S	lr
	662	WAPO-A1a	G	N	A	A	C	G	T	A	N	C	C	T	C	A	C	T	A	C	C	662	USDA GRIN	PORTUGAL	EuropeWest	PI 278405	Barbela Grosso	S	lr
	790	WAPO-A1a	G	C	A	A	C	G	T	A	G	C	C	T	C	A	C	T	A	C	C	790	AWCC	SPAIN	EuropeWest	131567	CANARY 2	S	lr
	791	WAPO-A1a	G	N	A	A	C	G	T	A	G	C	C	T	C	A	C	T	A	C	C	791	AWCC	SPAIN	EuropeWest	131568	CANARY 2	S	lr
	834	WAPO-A1a	G	C	A	A	C	G	T	N	G	C	C	T	C	A	C	T	A	C	C	834	AWCC	SPAIN	EuropeWest	131821	LEON 9	S	lr
	839	WAPO-A1a	G	C	A	N	C	G	T	A	G	C	C	T	C	A	C	T	A	C	C	839	AWCC	SPAIN	EuropeWest	131840	NAVARRE 48	S	lr
	852	WAPO-A1a	G	N	A	A	C	G	T	A	G	C	C	T	C	A	G	T	A	C	C	852	AWCC	SPAIN	EuropeWest	131911	SALAMANCA 3	S	lr
	778	WAPO-A1a	G	C	A	A	C	G	T	A	N	C	C	T	C	A	N	T	A	C	C	778	AWCC	SPAIN	EuropeWest	131505	ALICANTE 3	S	lr
	841	WAPO-A1a	G	N	A	A	C	G	T	A	N	C	C	T	C	A	C	T	A	C	C	841	AWCC	SPAIN	EuropeWest	131843	NAVARRE 59	S	lr
	874	WAPO-A1a	G	C	A	A	C	G	T	N	N	C	C	T	C	A	C	T	A	C	C	874	AWCC	SPAIN	EuropeWest	132039	LEON 15	S	lr
	878	WAPO-A1a	G	C	A	A	C	G	T	A	N	C	C	T	C	A	C	T	A	C	C	878	AWCC	SPAIN	EuropeWest	132074	NAVARRE 58	S	lr
	843	WAPO-A1a	N	N	A	A	N	N	T	T	G	C	C	T	C	A	C	T	A	C	C	843	AWCC	SPAIN	EuropeWest	131846	NAVARRE 71	S	lr
	836	WAPO-A1a	G	N	A	A	C	G	T	A	N	N	C	T	C	N	C	T	A	C	C	836	AWCC	SPAIN	EuropeWest	131834	NAVARRE 4	S	lr
	859	WAPO-A1a	N	C	A	A	N	G	T	N	G	N	C	T	C	A	C	T	A	C	C	859	AWCC	SPAIN	EuropeWest	131951	VALENCIA 10	S	lr
	837	WAPO-A1a	G	C	A	A	C	G	T	A	G	N	C	N	N	N	C	T	A	C	C	837	AWCC	SPAIN	EuropeWest	131836	NAVARRE 41	S	lr
	533	WAPO-A1a	G	C	A	N	C	G	T	N	G	C	C	T	C	A	G	T	A	C	C	533	USDA GRIN	SPAIN	EuropeWest	PI 191014	Ballobar	S	lr
	1010	WAPO-A1a	G	C	A	A	N	N	N	N	G	C	C	T	C	A	C	T	A	C	C	1010	USDA GRIN	SPAIN	EuropeWest	PI 191016	Barbilla	S	lr
	784	WAPO-A1a	G	C	A	A	C	G	T	A	G	C	C	T	C	A	N	T	A	C	C	784	AWCC	AUSTRALIA	OCEANIA	131534	AUSTRALIA CCI W29	S	lr
	785	WAPO-A1a	G	C	A	A	C	G	T	A	G	C	C	T	C	A	N	T	A	C	C	785	AWCC	AUSTRALIA	OCEANIA	131540	AUSTRALIA CCI W370	S	lr
	781	WAPO-A1a	N	N	A	N	N	N	N	A	N	C	N	T	C	N	N	T	A	C	C	781	AWCC	AUSTRALIA	OCEANIA	131526	AUSTRALIA 8	S	lr
	783	WAPO-A1a	G	C	A	A	C	G	T	A	G	N	C	T	N	A	C	T	A	C	C	783	AWCC	AUSTRALIA	OCEANIA	131533	AUSTRALIA CCI W270	S	lr
	360	WAPO-A1a	G	C	A	A	C	G	T	A	G	C	C	T	C	N	G	T	A	C	C	360	AWCC	FORMERSOVIETUNION	SOVIETUNION	131950	USSR W94457	.	lr
	857	WAPO-A1a	G	N	A	A	C	G	T	A	G	C	C	T	C	N	C	T	A	C	C	857	AWCC	FORMERSOVIETUNION	SOVIETUNION	131940	TURKESTAN W84527	S	lr
	357	WAPO-A1a	N	N	A	N	C	G	T	N	G	C	C	T	C	A	C	T	A	C	C	357	AWCC	FORMERSOVIETUNION	SOVIETUNION	131946	USSR W61101	.	lr
	352	WAPO-A1a	N	C	A	A	C	G	T	A	N	C	C	T	C	N	G	T	A	C	C	352	AWCC	UKRAINE	SOVIETUNION	131943	UKRAINE W94472	.	lr
	946	WAPO-A1b	A	T	T	G	N	N	N	N	T	C	C	C	C	N	G	G	T	T	C	946	Eduard Akhunov	BHUTAN	-	PI481718	.	S	lr
	610	WAPO-A1b	A	T	T	G	T	C	C	N	N	C	C	C	C	N	G	G	T	T	C	610	USDA GRIN	ALGERIA	AfricaN	PI 527449	Kammah	S	lr
	835	WAPO-A1b	A	T	T	G	T	C	C	T	T	N	C	C	C	G	G	G	T	T	C	835	AWCC	MOROCCO	AfricaN	131826	MOROCCO 39	S	lr
	502	WAPO-A1b	N	T	T	G	T	C	C	N	T	C	C	C	C	G	G	N	N	N	C	502	USDA GRIN	MOROCCO	AfricaN	PI 525282	1130	S	lr
	912	WAPO-A1b	A	T	T	G	T	C	C	T	T	C	C	C	C	N	G	G	T	T	C	912	AWCC	TUNISIA	AfricaN	132161	TUNIS 10	S	lr
	465	WAPO-A1b	A	T	T	G	T	C	C	N	T	C	C	C	C	G	G	G	T	T	C	465	Eduard Akhunov	ANGOLA	AfricaS	PI 192001	Cana Roxa	S	lr
	1017	WAPO-A1b	A	T	T	G	T	C	C	N	T	C	C	C	C	N	G	G	T	T	C	1017	USDA GRIN	ANGOLA	AfricaS	PI 192001	Cana Roxa	S	lr
	1022	WAPO-A1b	N	N	N	G	T	C	N	N	T	N	C	C	C	N	G	G	T	T	C	1022	USDA GRIN	ERITREA	AfricaS	CItr 14811	ELS 6404-125	S	lr
	256	WAPO-A1b	N	T	T	G	T	C	C	N	N	C	C	C	N	N	N	G	T	T	C	256	Eduard Akhunov	ETHIOPIA	AfricaS	PI 192147	Matte Lungo	S	lr
	431	WAPO-A1b	A	T	T	G	T	C	N	N	T	C	C	C	C	G	G	G	T	T	C	431	USDA GRIN	ETHIOPIA	AfricaS	PI 273990	1864	S	lr
	945	WAPO-A1b	A	T	T	G	T	N	C	N	T	N	C	C	C	N	G	G	T	T	C	945	Eduard Akhunov	SUDAN	AfricaS	PI 481923	123	S	lr
	535	WAPO-A1b	A	N	T	G	T	C	N	T	N	N	C	C	C	G	G	G	T	T	N	535	USDA GRIN	SUDAN	AfricaS	PI 481916	109	S	lr
	400	WAPO-A1b	A	T	T	G	T	C	C	N	T	C	C	C	C	N	N	G	T	T	C	400	USDA GRIN	BOLIVIA	AmericaL	PI 565218	Gabo	S	lr
	789	WAPO-A1b	A	T	T	G	T	C	C	T	T	C	C	C	C	N	G	G	T	T	C	789	AWCC	BRAZIL	AmericaL	131557	BRAZIL 1	S	lr
	579	WAPO-A1b	N	T	N	N	T	C	C	T	T	C	C	C	C	G	G	G	T	T	C	579	USDA GRIN	CHILE	AmericaL	PI 436435	403	W	lr
	114	WAPO-A1b	A	T	T	G	T	C	C	T	T	N	C	C	C	G	G	G	T	T	C	114	AWCC	MEXICO	AmericaL	150142	GS50A T41.1	S	lr
	246	WAPO-A1b	A	T	T	G	T	C	N	N	T	C	C	C	C	G	G	G	T	T	C	246	Eduard Akhunov	PERU	AmericaL	PI 477870	Trigo	S	lr
	2	WAPO-A1b	A	T	T	G	T	C	C	N	N	C	C	C	C	G	G	G	T	T	C	2	AWCC	CHINA	AsiaEast	.	Chinese Spring	S	lr
	799	WAPO-A1b	A	T	T	G	T	C	C	T	T	C	C	C	C	G	G	G	T	T	C	799	AWCC	CHINA	AsiaEast	131590	CHINA 19	S	lr
	800	WAPO-A1b	A	T	T	G	T	C	C	T	T	C	C	C	C	N	G	G	T	T	C	800	AWCC	CHINA	AsiaEast	131592	CHINA 20	S	lr
	801	WAPO-A1b	A	T	T	G	T	C	C	T	T	C	C	C	C	G	G	G	T	T	C	801	AWCC	CHINA	AsiaEast	131598	CHINA 35	S	lr
	802	WAPO-A1b	A	T	T	G	T	C	C	T	T	C	C	C	C	G	G	G	T	T	C	802	AWCC	CHINA	AsiaEast	131601	CHINA 4	S	lr
	806	WAPO-A1b	A	T	T	G	T	C	C	T	T	C	C	C	C	G	G	G	T	T	C	806	AWCC	CHINA	AsiaEast	131628	CHINA Sh208	S	lr
	808	WAPO-A1b	A	T	T	G	T	C	C	T	T	C	C	C	C	G	G	G	T	T	C	808	AWCC	CHINA	AsiaEast	131632	CHINA Sh216	S	lr
	811	WAPO-A1b	A	T	T	G	T	C	C	T	T	C	C	C	C	N	G	G	T	T	C	811	AWCC	CHINA	AsiaEast	131642	CHINA Sh59	S	lr
	813	WAPO-A1b	A	T	T	G	T	C	C	T	T	C	C	C	C	G	G	G	T	T	C	813	AWCC	CHINA	AsiaEast	131645	CHINA Sh8	S	lr
	814	WAPO-A1b	A	T	T	G	T	C	C	T	T	C	C	C	C	N	G	G	T	T	C	814	AWCC	CHINA	AsiaEast	131654	CHINESE 3 4	S	lr
	816	WAPO-A1b	A	T	T	G	T	C	C	T	T	C	C	C	C	G	G	G	T	T	C	816	AWCC	CHINA	AsiaEast	131658	CHINESE 8 4	S	lr
	815	WAPO-A1b	A	N	T	G	T	C	C	T	T	C	C	N	C	G	G	G	T	T	C	815	AWCC	CHINA	AsiaEast	131656	CHINESE 5 4	S	lr
	810	WAPO-A1b	A	T	T	G	T	C	C	T	N	C	N	C	C	N	G	G	T	T	C	810	AWCC	CHINA	AsiaEast	131638	CHINA Sh241	S	lr
	746	WAPO-A1b	A	N	T	G	T	C	N	N	T	C	C	C	C	G	G	G	T	T	C	746	Eduard Akhunov	CHINA	AsiaEast	PI 70613	8194	S	lr
	415	WAPO-A1b	A	T	T	G	T	C	C	T	T	C	C	C	C	G	G	G	T	T	C	415	USDA GRIN	CHINA	AsiaEast	PI 69743	7992	S	lr
	869	WAPO-A1b	A	T	T	G	T	C	C	T	N	C	C	C	C	N	G	G	T	T	C	869	AWCC	INDIA	AsiaEast	132001	INDIA 213	S	lr
	868	WAPO-A1b	A	T	T	G	T	C	C	T	N	N	C	C	C	N	G	G	T	T	C	868	AWCC	INDIA	AsiaEast	131999	INDIA 210	S	lr
	973	WAPO-A1b	A	T	T	G	T	N	C	N	T	N	C	C	C	G	G	G	T	T	C	973	USDA GRIN	INDIA	AsiaEast	PI 57989	176	S	lr
	241	WAPO-A1b	A	T	T	G	T	N	N	N	T	C	C	C	C	G	G	G	T	T	C	241	Eduard Akhunov	JAPAN	AsiaEast	PI 382150	Inayama	S	lr
	287	WAPO-A1b	N	N	T	G	T	C	C	T	N	N	C	C	C	G	G	G	T	T	C	287	AWCC	NEPAL	AsiaEast	114997	NW59A	W	lr
	244	WAPO-A1b	A	N	T	G	T	N	N	N	T	C	C	C	C	N	G	G	T	T	C	244	Eduard Akhunov	NEPAL	AsiaEast	PI 445736	148	S	lr
	598	WAPO-A1b	N	N	N	G	T	C	C	N	N	C	N	C	C	N	G	G	T	T	C	598	USDA GRIN	NEPAL	AsiaEast	PI 445764	207	W	lr
	5	WAPO-A1b	A	T	T	G	T	C	C	N	T	C	C	C	C	N	G	G	T	T	C	5	Eduard Akhunov	PAKISTAN	AsiaEast	CItr 15134	Local White	S	lr
	8	WAPO-A1b	A	T	T	G	T	C	C	N	T	C	C	C	C	N	G	G	T	T	C	8	Eduard Akhunov	PHILIPPINES	AsiaEast	CITR 4175	Saracen	S	lr
	916	WAPO-A1b	A	N	N	G	T	N	N	T	T	C	C	N	C	A	N	N	T	T	C	916	AWCC	AFGHANISTAN	AsiaMiddle	132175	AFGHANISTAN 2	S	lr
	242	WAPO-A1b	A	T	T	G	T	C	C	N	T	C	C	C	C	N	G	G	T	T	C	242	Eduard Akhunov	AFGHANISTAN	AsiaMiddle	PI 366905	1150	S	lr
	740	WAPO-A1b	A	T	T	G	T	C	C	N	T	C	C	C	C	N	G	G	T	T	C	740	Eduard Akhunov	AFGHANISTAN	AsiaMiddle	PI 268466	254	S	lr
	942	WAPO-A1b	A	T	T	G	N	N	N	N	T	C	C	C	C	G	G	G	T	T	C	942	Eduard Akhunov	AFGHANISTAN	AsiaMiddle	PI 366716	805	S	lr
	660	WAPO-A1b	A	T	T	G	T	C	C	N	N	N	C	C	C	G	G	G	T	T	C	660	USDA GRIN	AFGHANISTAN	AsiaMiddle	PI 347110	Bahri Sirhosha	S	lr
	639	WAPO-A1b	N	T	T	G	T	C	C	T	N	N	C	C	C	G	G	G	T	T	C	639	USDA GRIN	AFGHANISTAN	AsiaMiddle	PI 347180	Sirhosha	W	lr
	779	WAPO-A1b	A	T	T	G	T	C	C	T	T	C	C	C	C	G	G	G	T	T	C	779	AWCC	ARMENIA	AsiaMiddle	131515	ARMENIA W94379	S	lr
	919	WAPO-A1b	A	T	T	G	T	C	C	T	T	C	C	C	C	N	G	N	N	N	N	919	AWCC	ARMENIA	AsiaMiddle	132194	ARMENIA W94373	S	lr
	353	WAPO-A1b	N	T	T	G	T	C	C	T	N	N	C	C	C	N	G	G	T	T	C	353	AWCC	ARMENIA	AsiaMiddle	131944	UKRAINE W94508	.	lr
	384	WAPO-A1b	A	N	T	G	T	C	C	T	N	C	C	C	C	G	G	G	T	T	C	384	USDA GRIN	ARMENIA	AsiaMiddle	PI 94380	66BSR	S	lr
	918	WAPO-A1b	A	T	T	G	T	C	C	T	N	C	C	C	C	G	G	G	T	T	C	918	AWCC	AZERBAIJAN	AsiaMiddle	132189	AZERBAIJAN W73337	S	lr
	433	WAPO-A1b	A	T	T	G	T	C	N	N	N	N	C	C	N	G	G	G	T	T	C	433	USDA GRIN	GEORGIA	AsiaMiddle	PI 572661	AW 6637A/87	S	lr
	884	WAPO-A1b	A	T	T	G	T	C	C	T	T	C	C	C	C	N	G	G	T	T	C	884	AWCC	IRAN	AsiaMiddle	132095	PERSIA 3	S	lr
	844	WAPO-A1b	A	T	T	G	T	C	C	T	T	C	C	C	N	G	G	G	T	T	C	844	AWCC	IRAN	AsiaMiddle	131861	PERSIA 69	S	lr
	252	WAPO-A1b	A	T	T	G	T	C	C	N	T	C	C	C	C	N	G	G	T	T	C	252	Eduard Akhunov	IRAN	AsiaMiddle	PI 222669	1660	S	lr
	440	WAPO-A1b	A	T	T	G	T	C	C	N	T	C	C	C	C	G	G	G	T	T	C	440	USDA GRIN	IRAN	AsiaMiddle	PI 222677	1668	S	lr
	446	WAPO-A1b	N	N	T	G	T	C	C	T	N	C	C	C	C	N	G	G	T	T	C	446	USDA GRIN	IRAN	AsiaMiddle	PI 268305	86	S	lr
	444	WAPO-A1b	A	T	T	G	T	C	C	T	N	C	N	C	C	G	G	G	T	T	C	444	USDA GRIN	IRAN	AsiaMiddle	PI 207104	65o	S	lr
	441	WAPO-A1b	A	T	T	G	T	C	C	N	N	N	C	C	N	N	N	G	T	N	N	441	USDA GRIN	IRAN	AsiaMiddle	PI 243727	5466	S	lr
	871	WAPO-A1b	A	T	T	G	T	C	C	T	T	C	C	C	C	G	G	G	T	T	C	871	AWCC	IRAQ	AsiaMiddle	132034	IRAQ 29	S	lr
	873	WAPO-A1b	A	T	T	G	T	C	C	T	T	C	C	C	C	G	G	G	T	T	C	873	AWCC	IRAQ	AsiaMiddle	132037	IRAQ 42	S	lr
	257	WAPO-A1b	N	T	T	G	T	C	C	N	N	N	C	C	N	G	G	G	T	T	C	257	Eduard Akhunov	IRAQ	AsiaMiddle	PI 8813	Kurd	S	lr
	47	WAPO-A1b	N	T	N	N	T	C	C	T	N	N	C	C	N	G	G	G	T	T	C	47	USDA GRIN	IRAQ	AsiaMiddle	PI 208894	Hawasia	S	lr
	76	WAPO-A1b	A	T	T	G	T	C	C	T	N	C	C	C	C	N	G	G	T	T	C	76	USDA GRIN	OMAN	AsiaMiddle	PI 532255	Mufsegha	S	lr
	6	WAPO-A1b	A	T	T	G	T	C	C	N	T	C	C	C	C	G	G	G	T	T	C	6	Eduard Akhunov	SAUDIARABIA	AsiaMiddle	CItr 15144	Hallany	S	lr
	523	WAPO-A1b	A	N	T	G	T	C	C	N	N	N	C	C	C	N	G	G	T	T	C	523	USDA GRIN	SAUDIARABIA	AsiaMiddle	PI 145724	37	S	lr
	543	WAPO-A1b	N	T	T	G	T	C	N	N	N	N	C	C	C	G	G	N	A	N	C	543	USDA GRIN	SYRIA	AsiaMiddle	PI 278545	Aleppo 28	S	lr
	107	WAPO-A1b	A	T	T	G	T	C	C	T	T	N	C	C	C	G	G	G	T	T	C	107	USDA GRIN	TAJIKISTAN	AsiaMiddle	PI 639387	TJK03-196	S	lr
	757	WAPO-A1b	A	T	T	G	T	C	C	T	T	C	C	C	C	G	G	G	T	T	C	757	AWCC	TURKEY	AsiaMiddle	131334	SMYRNA 17	S	lr
	464	WAPO-A1b	A	T	T	G	T	C	N	N	T	C	C	C	C	G	G	G	T	T	C	464	Eduard Akhunov	TURKEY	AsiaMiddle	PI 177943	Akova	S	lr
	567	WAPO-A1b	N	N	T	G	T	C	C	T	N	N	C	C	N	G	G	G	T	T	C	567	USDA GRIN	UZBEKISTAN	AsiaMiddle	PI 565355	Buhara Bugdai	S	lr
	403	WAPO-A1b	A	T	T	G	T	C	N	N	T	C	C	C	C	G	G	G	T	T	C	403	USDA GRIN	BOSNIAANDHERZEGOVINA	EuropeEast	PI 350256	898/1-IX/1	S	lr
	913	WAPO-A1b	A	N	T	G	T	C	C	T	N	C	C	C	C	G	G	G	T	T	C	913	AWCC	BULGARIA	EuropeEast	132165	VARNA 14	S	lr
	365	WAPO-A1b	A	N	T	G	T	C	C	T	T	C	C	C	C	G	G	G	T	T	C	365	AWCC	BULGARIA	EuropeEast	131955	VARNA 11	.	lr
	862	WAPO-A1b	A	T	T	G	T	C	C	T	T	C	C	C	C	N	G	G	T	T	C	862	AWCC	BULGARIA	EuropeEast	131958	VARNA 29	S	lr
	861	WAPO-A1b	A	T	T	G	T	C	C	T	T	C	C	C	N	G	G	G	T	T	C	861	AWCC	BULGARIA	EuropeEast	131956	VARNA 17	S	lr
	4	WAPO-A1b	A	T	T	G	T	C	N	T	T	C	C	C	C	G	G	G	T	T	C	4	Eduard Akhunov	CROATIA	EuropeEast	CItr 11223	Croatia 1	S	lr
	853	WAPO-A1b	A	T	T	G	T	C	C	T	T	C	C	C	C	N	G	G	T	T	C	853	AWCC	GREECE	EuropeEast	131914	SALONIKA 12	S	lr
	752	WAPO-A1b	A	T	T	G	T	C	C	T	T	N	C	C	C	G	G	G	T	T	C	752	AWCC	GREECE	EuropeEast	131092	CRETE 4	S	lr
	493	WAPO-A1b	A	T	T	G	T	C	C	N	T	C	C	C	C	G	G	G	T	T	C	493	USDA GRIN	MACEDONIA	EuropeEast	PI 345269	268-VII/16	S	lr
	295	WAPO-A1b	A	T	T	G	T	C	C	N	N	C	C	C	C	N	N	G	T	T	C	295	AWCC	POLAND	EuropeEast	131866	POLAND 1	.	lr
	303	WAPO-A1b	A	T	T	G	T	C	C	T	T	C	C	C	C	G	G	G	T	T	C	303	AWCC	POLAND	EuropeEast	131879	POLAND 8	.	lr
	297	WAPO-A1b	N	T	T	G	T	C	C	T	N	C	C	C	C	G	G	G	T	T	C	297	AWCC	POLAND	EuropeEast	131868	POLAND 12	.	lr
	299	WAPO-A1b	N	T	T	G	T	C	C	N	N	C	C	C	C	N	G	G	T	T	C	299	AWCC	POLAND	EuropeEast	131872	POLAND 19	.	lr
	302	WAPO-A1b	A	T	T	G	T	C	C	T	T	C	C	C	N	N	G	G	T	T	C	302	AWCC	POLAND	EuropeEast	132117	POLAND 5	.	lr
	298	WAPO-A1b	A	T	T	G	T	C	C	N	T	N	C	C	C	N	G	G	T	T	C	298	AWCC	POLAND	EuropeEast	131871	POLAND 18	.	lr
	849	WAPO-A1b	A	T	T	G	T	C	C	T	T	C	C	C	C	G	G	G	T	T	C	849	AWCC	ROMANIA	EuropeEast	131901	RUMANIA 10	S	lr
	850	WAPO-A1b	A	T	T	G	T	C	C	T	T	C	C	C	C	G	G	G	T	T	C	850	AWCC	ROMANIA	EuropeEast	131906	RUMANIA 4	S	lr
	314	WAPO-A1b	A	N	T	G	T	C	C	T	T	N	C	C	C	N	G	G	T	T	C	314	AWCC	ROMANIA	EuropeEast	131905	RUMANIA 3	.	lr
	820	WAPO-A1b	A	T	T	G	T	C	C	T	T	C	C	C	C	G	G	G	T	T	C	820	AWCC	YUGOSLAVIA	EuropeEast	131676	CROATIA 6	S	lr
	767	WAPO-A1b	A	T	T	G	T	C	C	T	T	N	C	C	C	G	G	G	T	T	C	767	AWCC	YUGOSLAVIA	EuropeEast	131449	CROATIA 12	S	lr
	394	WAPO-A1b	A	T	T	G	T	C	C	N	T	C	C	C	C	G	G	G	T	T	C	394	USDA GRIN	AUSTRIA	EuropeWest	PI 350765	69Z108.39	S	lr
	395	WAPO-A1b	N	T	T	G	T	C	C	T	T	C	C	C	C	G	G	G	T	T	C	395	USDA GRIN	AUSTRIA	EuropeWest	PI 350766	69Z108.40	S	lr
	604	WAPO-A1b	A	T	T	G	T	C	C	T	T	C	C	C	C	G	G	G	T	T	C	604	USDA GRIN	ITALY	EuropeWest	PI 174639	Gentil Rosso	F	lr
	1026	WAPO-A1b	N	T	T	G	N	N	C	N	T	C	C	C	C	N	G	G	T	T	C	1026	USDA GRIN	PORTUGAL	EuropeWest	PI 278418	Estacao	W	lr
	792	WAPO-A1b	A	T	T	G	T	C	C	T	T	C	C	C	C	G	G	G	T	T	C	792	AWCC	SPAIN	EuropeWest	131570	CANARY 4	S	lr
	842	WAPO-A1b	A	T	T	G	T	C	C	T	T	C	C	C	C	G	G	G	T	T	C	842	AWCC	SPAIN	EuropeWest	131845	NAVARRE 71	S	lr
	851	WAPO-A1b	A	T	T	G	T	C	C	T	T	C	C	C	C	G	G	G	T	T	C	851	AWCC	SPAIN	EuropeWest	131909	SALAMANCA 2	S	lr
	877	WAPO-A1b	A	T	T	G	T	C	C	T	N	N	C	C	C	G	G	G	T	T	C	877	AWCC	SPAIN	EuropeWest	132057	NAVARRE 12	S	lr
	880	WAPO-A1b	N	N	N	G	T	C	C	T	T	N	C	C	C	G	G	G	T	T	C	880	AWCC	SPAIN	EuropeWest	132082	NAVARRE 72	S	lr
	255	WAPO-A1b	N	T	T	G	T	C	C	N	N	C	C	N	C	G	G	N	N	N	N	255	Eduard Akhunov	SWEDEN	EuropeWest	PI 192569	Forma Vinda de Varmland	S	lr
	944	WAPO-A1b	A	T	T	G	T	C	N	N	T	C	C	C	C	G	G	G	T	T	C	944	Eduard Akhunov	SWITZERLAND	EuropeWest	PI 349512	2045A	S	lr
	786	WAPO-A1b	A	T	T	G	T	C	C	T	T	N	C	C	C	G	G	G	T	T	C	786	AWCC	AUSTRALIA	OCEANIA	131544	AUSTRALIA CCI W440	S	lr
	373	WAPO-A1b	A	T	T	G	T	C	C	T	N	C	C	C	C	G	G	G	T	T	C	373	AWCC	FORMERSOVIETUNION	SOVIETUNION	131973	YENISEI W43320	.	lr
	795	WAPO-A1b	A	T	T	G	T	C	C	T	N	C	C	C	C	G	G	G	T	T	C	795	AWCC	FORMERSOVIETUNION	SOVIETUNION	131574	CAUCASUS W8559	S	lr
	855	WAPO-A1b	A	T	T	G	T	C	C	T	T	C	C	C	C	G	G	G	T	T	C	855	AWCC	FORMERSOVIETUNION	SOVIETUNION	131929	SIBERIA W4134	S	lr
	858	WAPO-A1b	A	T	T	G	T	C	C	T	T	C	C	C	C	G	G	G	T	T	C	858	AWCC	FORMERSOVIETUNION	SOVIETUNION	131941	TURKESTAN W84528	S	lr
	356	WAPO-A1b	A	T	T	G	T	C	C	T	T	C	C	N	C	G	G	G	T	T	C	356	AWCC	FORMERSOVIETUNION	SOVIETUNION	131945	USSR 1	.	lr
	793	WAPO-A1b	N	T	T	G	T	C	C	T	T	C	C	C	C	N	G	G	T	T	C	793	AWCC	FORMERSOVIETUNION	SOVIETUNION	131571	CAUCASUS W2397	S	lr
	203	WAPO-A1b	A	T	T	G	T	C	C	T	T	C	C	C	N	N	G	G	T	T	C	203	AWCC	FORMERSOVIETUNION	SOVIETUNION	131800	IRKUTSK W43325	.	lr
	372	WAPO-A1b	A	T	T	G	T	C	C	T	T	N	C	C	C	G	G	G	T	T	C	372	AWCC	FORMERSOVIETUNION	SOVIETUNION	131972	YENISEI W43319	.	lr
	794	WAPO-A1b	A	T	T	G	T	C	C	T	T	N	C	C	C	G	G	G	T	T	C	794	AWCC	FORMERSOVIETUNION	SOVIETUNION	131572	CAUCASUS W8528	S	lr
	358	WAPO-A1b	A	T	T	G	T	C	C	T	T	N	N	C	C	N	G	G	T	T	C	358	AWCC	FORMERSOVIETUNION	SOVIETUNION	131948	USSR W94454	.	lr
	9	WAPO-A1b	A	T	T	G	T	C	C	N	T	C	C	C	C	N	G	G	T	T	C	9	Eduard Akhunov	RUSSIA	SOVIETUNION	CItr 7635	CI 7635	S	lr
	521	WAPO-A1b	A	T	T	G	T	C	C	T	N	C	C	C	C	G	G	G	T	T	C	521	USDA GRIN	RUSSIANFEDERATION	SOVIETUNION	CItr 7706	Chorol	S	lr
	865	WAPO-A1b-T	G	T	T	G	T	C	T	T	T	C	C	T	C	G	G	G	T	T	C	865	AWCC	INDIA	AsiaEast	131976	INDIA 1	S	lr
	611	WAPO-A1b-T	N	T	T	G	T	C	N	N	T	C	C	T	N	N	G	G	T	T	C	611	USDA GRIN	AZERBAIJAN	AsiaMiddle	PI 73361	Kirda Boogda	W	lr
	113	WAPO-A1b-T	N	T	T	G	T	C	C	T	T	C	C	T	C	N	G	G	T	T	C	113	USDA GRIN	UZBEKISTAN	AsiaMiddle	PI 9791	Yantagbay	S	lr
	805	WAPO-A1c	N	T	T	G	T	C	T	A	N	T	T	T	N	G	G	G	T	T	N	805	AWCC	CHINA	AsiaEast	131626	CHINA Sh200	S	lr
	402	WAPO-A1c	N	T	T	G	C	G	T	N	N	T	T	T	G	G	G	G	T	T	G	402	USDA GRIN	BOSNIAANDHERZEGOVINA	EuropeEast	PI 350254	896-IX/1	S	lr
	296	WAPO-A1c	N	T	T	G	C	G	N	N	N	N	T	T	G	G	G	G	T	T	G	296	AWCC	POLAND	EuropeEast	131867	POLAND 11	.	lr
	304	WAPO-A1c	G	N	T	G	C	G	N	N	N	N	T	T	N	N	G	G	T	T	G	304	AWCC	POLAND	EuropeEast	131880	POLAND 9	.	lr
	301	WAPO-A1c	G	T	T	G	C	G	T	T	N	T	T	T	G	N	G	G	T	T	G	301	AWCC	POLAND	EuropeEast	131874	POLAND 21	.	lr
	311	WAPO-A1c	G	N	T	G	C	G	T	N	N	N	N	N	G	G	G	G	T	T	G	311	AWCC	ROMANIA	EuropeEast	131902	RUMANIA 11	.	lr
	833	WAPO-A1c	G	T	T	G	N	N	N	N	N	T	N	T	N	G	G	G	T	T	G	833	AWCC	ITALY	EuropeWest	131814	ITALY W8298	S	lr
	863	WAPO-A1c	N	T	T	G	C	G	T	N	G	N	T	T	G	G	G	G	T	T	G	863	AWCC	SPAIN	EuropeWest	131966	VIZCAYA 19	S	lr
	620	WAPO-A1c	G	T	T	G	N	N	T	N	G	T	T	T	G	G	G	G	T	T	G	620	USDA GRIN	SPAIN	EuropeWest	PI 469020	MG 27174	W	lr
	134	WAPO-A1c	G	T	T	G	C	G	N	N	G	T	T	T	G	G	G	G	T	T	G	134	AWCC	FORMERSOVIETUNION	SOVIETUNION	106256	BROVKI	.	lr
	Cultivars
	330	WAPO-A1a	G	N	A	A	C	G	T	A	G	C	C	T	C	A	C	T	A	C	C	330	AWCC	UNKNOWN	-	103351	SENSATION	-	cul
	922	WAPO-A1a	G	C	N	A	C	G	T	A	G	C	C	T	C	A	C	T	A	C	C	922	AWCC	UNKNOWN	-	101197	Aus28769	-	cul
	182	WAPO-A1a	G	C	A	N	C	G	T	A	G	C	C	T	C	A	C	T	A	C	C	182	AWCC	EGYPT	AfricaN	114867	GIZA 156	.	cul
	195	WAPO-A1a	N	N	A	A	C	G	T	N	N	C	C	T	C	A	N	T	A	C	C	195	AWCC	EGYPT	AfricaN	102567	HINDI 12	.	cul
	309	WAPO-A1a	N	N	A	A	C	G	T	A	N	N	C	T	N	N	C	T	A	C	C	309	AWCC	EGYPT	AfricaN	126598	RED EGYPTIAN	.	cul
	504	WAPO-A1a	N	N	N	A	C	G	T	A	N	N	N	T	C	N	G	N	N	N	C	504	USDA GRIN	MOROCCO	AfricaN	PI 192480	2021A	S	cul
	73	WAPO-A1a	N	C	A	N	C	G	T	N	G	C	C	T	C	N	C	N	N	N	C	73	USDA GRIN	ANGOLA	AfricaS	PI 344017	Maia do Vale	S	cul
	460	WAPO-A1a	G	N	A	A	C	G	T	N	G	C	C	T	C	A	C	T	A	C	C	460	USDA GRIN	KENYA	AfricaS	PI 238403	358-P.6.A	S	cul
	94	WAPO-A1a	N	C	A	A	C	G	N	N	G	C	C	T	C	A	C	T	A	C	C	94	USDA GRIN	KENYA	AfricaS	PI 230202	Rhodesian Sabanero	S	cul
	1025	WAPO-A1a	G	N	A	A	C	G	T	N	N	N	C	T	C	N	C	N	N	N	C	1025	USDA GRIN	KENYA	AfricaS	PI 191638	Equator KTI	S	cul
	490	WAPO-A1a	N	C	A	A	C	G	T	N	G	N	C	T	C	N	C	T	A	C	C	490	USDA GRIN	KENYA	AfricaS	PI 117621	C 10859	S	cul
	489	WAPO-A1a	G	C	A	A	C	G	T	N	N	N	N	T	N	N	C	T	A	C	C	489	USDA GRIN	KENYA	AfricaS	PI 124739	C 10854	S	cul
	167	WAPO-A1a	N	C	A	A	C	G	T	N	G	C	C	T	C	N	C	N	N	N	C	167	AWCC	SOUTHAFRICA	AfricaS	102307	DUTOIT	F	cul
	652	WAPO-A1a	N	C	A	A	C	G	N	N	N	C	C	T	C	A	C	T	A	C	C	652	USDA GRIN	SOUTHAFRICA	AfricaS	PI 227197	Koalisie	S	cul
	53	WAPO-A1a	G	N	N	N	N	N	T	N	N	N	C	T	C	N	N	T	A	C	C	53	USDA GRIN	ZAMBIA	AfricaS	PI 234239	Idaho 1880 NR BB	S	cul
	200	WAPO-A1a	G	C	A	A	C	G	T	A	N	N	C	T	C	A	C	T	A	C	C	200	AWCC	ZIMBABWE	AfricaS	115535	HUNYANI	.	cul
	50	WAPO-A1a	N	C	N	A	N	N	N	N	G	C	C	T	C	N	C	T	A	C	C	50	USDA GRIN	ZIMBABWE	AfricaS	PI 314914	Hunyani	S	cul
	220	WAPO-A1a	G	N	N	N	N	G	N	A	G	C	C	N	C	A	C	T	A	C	C	220	AWCC	ARGENTINA	AmericaL	167260	KLEIN PROTEO	S	cul
	135	WAPO-A1a	G	C	A	A	C	G	T	A	G	C	C	T	C	A	G	T	A	C	C	135	AWCC	ARGENTINA	AmericaL	173286	BUCK 75 ANIVERSARIO	.	cul
	138	WAPO-A1a	G	T	N	A	C	G	N	N	G	C	C	T	C	N	G	T	A	C	C	138	AWCC	ARGENTINA	AmericaL	173289	BUCK MALEVO	.	cul
	152	WAPO-A1a	G	N	A	A	C	G	T	N	G	C	C	T	C	A	C	T	A	C	C	152	AWCC	ARGENTINA	AmericaL	173269	CRONOX	.	cul
	178	WAPO-A1a	G	C	A	N	C	G	T	A	G	C	C	T	C	A	N	T	A	C	C	178	AWCC	ARGENTINA	AmericaL	107479	FAVORITO	S	cul
	218	WAPO-A1a	G	C	A	A	C	G	T	A	G	C	C	T	C	A	N	T	A	C	C	218	AWCC	ARGENTINA	AmericaL	102757	KLEIN GRANADERO	.	cul
	219	WAPO-A1a	G	N	A	A	C	G	T	A	G	C	C	T	C	N	C	T	A	C	C	219	AWCC	ARGENTINA	AmericaL	173301	KLEIN LEON	.	cul
	136	WAPO-A1a	G	C	A	A	C	G	T	N	N	C	C	T	C	N	G	T	A	C	C	136	AWCC	ARGENTINA	AmericaL	121870	BUCK CIMARRON	.	cul
	137	WAPO-A1a	G	N	A	A	N	G	N	A	N	C	C	T	C	A	C	T	A	C	C	137	AWCC	ARGENTINA	AmericaL	173288	BUCK HUANCHEN	.	cul
	140	WAPO-A1a	G	N	A	A	C	G	T	A	N	C	C	T	C	A	G	T	A	C	C	140	AWCC	ARGENTINA	AmericaL	160649	BUCK MATACO	S	cul
	765	WAPO-A1a	G	C	A	A	C	G	T	N	N	C	C	T	C	A	C	T	A	C	C	765	AWCC	ARGENTINA	AmericaL	100420	Aus27235	F	cul
	336	WAPO-A1a	N	N	A	A	C	G	T	A	G	C	C	T	C	A	C	T	A	C	C	336	AWCC	ARGENTINA	AmericaL	173314	SRM NOGAL	.	cul
	210	WAPO-A1a	G	N	A	A	C	G	T	A	N	N	C	T	C	A	C	T	A	C	C	210	AWCC	ARGENTINA	AmericaL	102748	KLEIN 63	.	cul
	217	WAPO-A1a	G	C	A	A	C	G	T	A	N	N	C	T	N	A	G	T	A	C	C	217	AWCC	ARGENTINA	AmericaL	122073	KLEIN FORTIN	.	cul
	216	WAPO-A1a	N	T	A	A	C	G	T	A	N	N	C	T	N	N	C	T	A	C	C	216	AWCC	ARGENTINA	AmericaL	100425	KLEIN EXITO	.	cul
	381	WAPO-A1a	G	C	A	A	C	G	T	N	G	C	C	T	C	N	C	T	A	C	C	381	USDA GRIN	ARGENTINA	AmericaL	PI 213593	D.I.V. 6714	S	cul
	348	WAPO-A1a	G	C	A	N	C	G	T	A	N	C	C	T	N	N	C	T	A	C	N	348	AWCC	BRAZIL	AmericaL	120113	TRINTANI	S	cul
	405	WAPO-A1a	G	C	A	N	N	N	N	N	G	C	C	T	C	A	N	T	A	C	C	405	USDA GRIN	BRAZIL	AmericaL	PI 520282	CEP 75336	S	cul
	345	WAPO-A1a	G	N	A	N	C	G	T	N	N	C	C	T	C	A	N	T	A	C	C	345	AWCC	COLOMBIA	AmericaL	101398	TOTA 63	.	cul
	151	WAPO-A1a	G	C	A	A	C	G	T	A	N	C	C	T	C	A	C	T	A	C	C	151	AWCC	MEXICO	AmericaL	144933	CPI133872	.	cul
	934	WAPO-A1a	G	N	A	A	C	G	N	A	G	C	C	T	C	A	C	T	A	C	C	934	Eduard Akhunov	MEXICO	AmericaL	Vorobey	Vorobey	S	cul
	496	WAPO-A1a	G	N	A	A	C	G	T	A	G	C	C	T	C	A	C	T	A	C	C	496	USDA GRIN	MEXICO	AmericaL	PI 613323	CIGM90.1291	S	cul
	85	WAPO-A1a	N	N	A	A	C	G	T	A	G	C	C	T	C	N	C	T	A	C	C	85	USDA GRIN	MEXICO	AmericaL	CItr 14313	P-9916-9T-1B-2T-1B	S	cul
	1012	WAPO-A1a	G	T	A	A	C	G	T	A	N	N	C	T	C	N	C	N	N	C	C	1012	USDA GRIN	MEXICO	AmericaL	PI 519357	Bluebird 'S'	S	cul
	515	WAPO-A1a	N	C	A	A	C	G	T	A	G	N	C	T	C	A	C	T	A	C	C	515	USDA GRIN	PERU	AmericaL	PI 205722	60	S	cul
	291	WAPO-A1a	G	N	A	A	C	G	T	A	G	C	C	T	C	A	C	T	A	C	C	291	AWCC	URUGUAY	AmericaL	100781	PETIRROJO	S	cul
	562	WAPO-A1a	G	C	A	A	C	G	T	N	G	C	C	T	C	A	C	T	A	N	N	562	USDA GRIN	URUGUAY	AmericaL	PI 225482	123-364	S	cul
	972	WAPO-A1a	G	N	A	A	C	G	T	N	N	C	C	T	C	A	C	T	A	C	C	972	USDA GRIN	URUGUAY	AmericaL	PI 225522	164-446	W	cul
	563	WAPO-A1a	N	C	A	N	C	G	T	A	G	C	C	T	C	N	C	T	A	C	C	563	USDA GRIN	URUGUAY	AmericaL	PI 225500	142-929	S	cul
	566	WAPO-A1a	N	N	A	A	C	G	T	A	G	C	C	T	C	N	C	T	A	C	C	565	USDA GRIN	URUGUAY	AmericaL	PI 225367	16224	S	cul
	565	WAPO-A1a	N	N	A	N	C	G	N	A	N	C	C	N	C	N	N	T	A	N	C	564	USDA GRIN	URUGUAY	AmericaL	PI 225424	63-569	S	cul
	87	WAPO-A1a	N	C	A	A	C	G	N	N	N	N	C	T	C	N	N	T	A	C	C	87	USDA GRIN	URUGUAY	AmericaL	PI 225371	Petirrojo	S	cul
	145	WAPO-A1a	G	N	A	N	C	G	T	A	G	C	C	T	C	N	C	N	N	N	C	145	AWCC	CANADA	AmericaN	170319	CDC RAMA	.	cul
	845	WAPO-A1a	G	C	A	A	C	G	T	A	G	C	C	T	C	A	C	T	A	C	C	845	AWCC	CANADA	AmericaN	100845	Aus27937	S	cul
	879	WAPO-A1a	G	N	A	A	C	G	T	A	G	C	C	T	C	A	C	T	A	C	C	879	AWCC	CANADA	AmericaN	101057	Aus28149	S	cul
	875	WAPO-A1a	G	C	A	A	C	G	T	A	G	C	N	T	N	A	C	T	A	C	C	875	AWCC	CANADA	AmericaN	101028	Aus28120	.	cul
	593	WAPO-A1a	G	C	A	A	C	G	T	A	G	N	C	T	C	N	C	T	A	C	C	593	USDA GRIN	CANADA	AmericaN	CItr 6698	CI 6698	W	cul
	337	WAPO-A1a	N	N	A	A	C	G	T	N	N	C	C	T	C	N	C	T	A	C	C	337	AWCC	UNITEDSTATES	AmericaN	120567	STEPHENS	W	cul
	271	WAPO-A1a	N	N	A	N	C	G	T	A	N	N	C	T	N	A	C	N	N	N	C	271	AWCC	UNITEDSTATES	AmericaN	120499	LATHROP	S	cul
	731	WAPO-A1a	G	N	A	A	C	G	T	A	G	N	N	T	N	N	N	T	A	C	C	731	AWCC	UNITEDSTATES	AmericaN	125253	Lincoln	W	cul
	750	WAPO-A1a	G	C	A	N	N	C	T	N	G	C	C	T	C	A	C	T	A	C	C	750	Eduard Akhunov	UNITEDSTATES	AmericaN	PI 642366	Vida	S	cul
	55	WAPO-A1a	N	N	A	A	C	G	T	N	G	C	C	T	C	N	C	T	N	N	N	55	USDA GRIN	UNITEDSTATES	AmericaN	PI 660550	UI Stone	S	cul
	71	WAPO-A1a	N	C	A	A	C	G	T	A	G	C	C	T	C	N	C	T	A	C	C	71	USDA GRIN	UNITEDSTATES	AmericaN	CItr 13457	Lathrop	S	cul
	552	WAPO-A1a	N	N	A	A	N	G	T	N	G	C	C	T	C	N	C	T	A	C	C	552	USDA GRIN	UNITEDSTATES	AmericaN	PI 620689	3920068	S	cul
	74	WAPO-A1a	G	C	A	A	C	G	T	A	G	C	C	T	N	N	C	T	A	C	C	74	USDA GRIN	UNITEDSTATES	AmericaN	PI 552989	Male Sterile Soft Red Winter	S	cul
	56	WAPO-A1a	N	C	A	A	C	G	N	N	N	C	C	N	N	A	C	T	A	C	C	56	USDA GRIN	UNITEDSTATES	AmericaN	PI 642365	IDO629	S	cul
	632	WAPO-A1a	N	N	A	A	C	G	T	N	G	N	C	T	C	N	C	T	A	C	C	632	USDA GRIN	UNITEDSTATES	AmericaN	PI 591555	PR267	W	cul
	580	WAPO-A1a	G	N	N	N	C	G	N	N	N	N	C	T	N	N	C	T	A	C	C	580	USDA GRIN	UNITEDSTATES	AmericaN	PI 473550	68R2204	W-S	cul
	78	WAPO-A1a	G	N	A	A	C	G	T	A	G	C	C	T	C	N	C	T	A	C	C	78	USDA GRIN	CHINA	AsiaEast	PI 531190	Ning 8319	S	cul
	860	WAPO-A1a	G	N	A	A	C	G	T	A	G	C	C	T	C	A	C	T	A	C	C	860	AWCC	INDIA	AsiaEast	100936	Aus28028	S	cul
	456	WAPO-A1a	N	N	A	A	C	G	T	A	N	C	C	T	C	N	C	T	A	C	C	456	USDA GRIN	JAPAN	AsiaEast	PI 197109	3	S	cul
	452	WAPO-A1a	G	N	A	A	C	G	N	N	G	C	C	T	C	N	C	T	A	C	C	452	USDA GRIN	ISRAEL	AsiaMiddle	PI 384025	Ein Dor	S	cul
	615	WAPO-A1a	N	N	A	A	C	N	N	N	G	C	C	T	C	N	G	T	A	C	N	615	USDA GRIN	KAZAKHSTAN	AsiaMiddle	PI 420646	Krasnovodopadskaja 210	W	cul
	981	WAPO-A1a	G	N	A	N	N	N	N	N	G	C	C	T	C	A	C	T	A	C	C	981	USDA GRIN	SYRIA	AsiaMiddle	PI 574250	91IBRST-12	S	cul
	599	WAPO-A1a	G	N	N	A	C	G	T	A	N	N	C	T	C	N	N	T	A	C	C	599	USDA GRIN	TAJIKISTAN	AsiaMiddle	PI 372150	Ferrugineum 67	S	cul
	407	WAPO-A1a	N	C	A	N	C	G	T	N	G	C	C	T	C	A	C	T	A	C	C	407	USDA GRIN	BULGARIA	EuropeEast	PI 564312	178/89	S	cul
	67	WAPO-A1a	G	C	A	A	C	G	T	A	G	C	C	T	C	A	C	T	A	C	C	67	USDA GRIN	CZECHREPUBLIC	EuropeEast	PI 574320	KM 780-92	S	cul
	122	WAPO-A1a	N	T	A	A	C	G	T	N	N	C	C	T	C	A	C	T	A	C	C	122	AWCC	ROMANIA	EuropeEast	101850	BALAN DE FIGANESTI	.	cul
	346	WAPO-A1a	N	C	A	N	C	G	T	N	G	N	C	T	C	A	C	T	A	C	C	346	AWCC	ROMANIA	EuropeEast	142232	TRANSILVANIA	.	cul
	591	WAPO-A1a	N	N	A	N	N	N	N	N	G	C	C	T	C	N	C	T	A	C	C	591	USDA GRIN	BELGIUM	EuropeWest	PI 191304	Bledor	W	cul
	633	WAPO-A1a	G	C	A	A	C	G	T	N	N	N	C	N	C	A	C	T	A	C	N	633	USDA GRIN	BELGIUM	EuropeWest	CItr 14351	Prima	F	cul
	191	WAPO-A1a	N	C	A	N	C	G	T	A	G	C	C	T	C	A	C	T	A	C	C	191	AWCC	FRANCE	EuropeWest	102547	HATIF INVERSABLE	.	cul
	883	WAPO-A1a	N	N	A	A	C	G	T	A	N	C	C	T	C	A	C	T	A	C	C	883	AWCC	FRANCE	EuropeWest	101075	Aus28167	.	cul
	626	WAPO-A1a	N	C	A	A	N	N	N	N	G	C	C	T	C	N	C	T	A	C	C	625	USDA GRIN	FRANCE	EuropeWest	PI 167419	Nord Desprez	W	cul
	621	WAPO-A1a	G	N	A	N	N	G	T	A	N	C	N	N	N	N	N	T	A	C	C	621	USDA GRIN	FRANCE	EuropeWest	PI 278190	Miana	F	cul
	606	WAPO-A1a	N	C	A	N	N	N	N	N	G	C	C	T	C	A	C	T	A	C	C	606	USDA GRIN	GERMANY	EuropeWest	PI 351268	Graf Toerring II	W	cul
	102	WAPO-A1a	N	C	A	A	C	G	T	N	G	N	C	T	C	N	C	T	A	C	C	102	USDA GRIN	NORWAY	EuropeWest	PI 190451	Snogg	S	cul
	125	WAPO-A1a	N	N	N	N	C	G	T	A	G	C	C	T	C	N	C	N	N	N	C	125	AWCC	PORTUGAL	EuropeWest	110788	BEIRAO	S	cul
	117	WAPO-A1a	G	C	A	A	C	G	T	A	N	N	C	T	C	N	N	T	A	C	C	117	AWCC	PORTUGAL	EuropeWest	117531	AMARELO DE BARBA BRANCA	.	cul
	518	WAPO-A1a	G	N	A	A	N	N	N	N	G	C	C	T	C	N	N	T	A	C	C	518	USDA GRIN	PORTUGAL	EuropeWest	PI 269248	Barbaro 789	S	cul
	54	WAPO-A1a	N	C	A	A	N	G	T	A	N	N	N	N	N	N	G	T	A	C	C	54	USDA GRIN	PORTUGAL	EuropeWest	PI 185713	Ideal	S	cul
	519	WAPO-A1a	N	C	A	A	C	G	T	A	N	N	C	T	N	N	C	T	A	C	C	519	USDA GRIN	PORTUGAL	EuropeWest	PI 56232	CI 7040	S	cul
	530	WAPO-A1a	N	N	A	A	C	G	T	N	N	C	C	N	C	A	C	T	A	C	C	530	USDA GRIN	SPAIN	EuropeWest	PI 191039	2083	S	cul
	537	WAPO-A1a	N	C	A	A	C	G	T	N	G	C	C	T	C	A	C	T	A	C	C	537	USDA GRIN	SWEDEN	EuropeWest	PI 192595	2181A	S	cul
	539	WAPO-A1a	N	N	A	A	C	G	T	A	N	N	N	T	N	N	C	T	A	C	C	539	USDA GRIN	SWITZERLAND	EuropeWest	PI 351650	T-1716	S	cul
	644	WAPO-A1a	N	N	A	N	N	G	T	N	G	C	C	T	C	A	C	T	A	C	C	644	USDA GRIN	UNITEDKINGDOM	EuropeWest	PI 592137	Taxi	W	cul
	619	WAPO-A1a	G	C	A	A	C	G	T	N	N	N	C	T	C	N	N	N	N	N	N	619	USDA GRIN	UNITEDKINGDOM	EuropeWest	PI 404008	Maris Huntsman	W	cul
	691	WAPO-A1a	G	C	A	A	N	G	T	A	G	C	C	N	C	A	C	T	A	C	C	691	AWCC	AUSTRALIA	OCEANIA	167574	Axe	S	cul
	148	WAPO-A1a	G	C	A	A	C	G	T	N	G	C	C	T	C	A	C	T	A	C	C	148	AWCC	AUSTRALIA	OCEANIA	140945	CHARA	S	cul
	156	WAPO-A1a	G	C	A	A	C	G	T	A	G	C	C	T	C	A	N	T	A	C	C	156	AWCC	AUSTRALIA	OCEANIA	102235	DAN	F	cul
	368	WAPO-A1a	G	C	A	A	C	G	T	A	G	C	C	T	C	A	C	T	A	C	C	368	AWCC	AUSTRALIA	OCEANIA	101634	WARREN	S	cul
	702	WAPO-A1a	G	C	A	N	C	N	N	A	G	C	C	T	C	A	C	N	N	C	C	702	AWCC	AUSTRALIA	OCEANIA	167578	Espada	S	cul
	755	WAPO-A1a	G	C	A	A	C	G	T	A	G	C	C	T	C	A	C	T	A	C	C	755	AWCC	AUSTRALIA	OCEANIA	100215	Aus26558	S	cul
	762	WAPO-A1a	G	C	A	A	C	G	T	A	G	C	C	T	C	A	G	T	A	C	C	762	AWCC	AUSTRALIA	OCEANIA	100406	Aus27221	F	cul
	768	WAPO-A1a	G	C	A	A	C	G	T	A	G	C	C	T	C	A	G	T	A	C	C	768	AWCC	AUSTRALIA	OCEANIA	100438	Aus27253	S	cul
	780	WAPO-A1a	G	C	A	A	C	G	T	A	G	C	C	T	C	N	C	T	A	C	C	780	AWCC	AUSTRALIA	OCEANIA	100504	Aus27319	S	cul
	870	WAPO-A1a	G	N	A	A	C	G	T	A	G	C	C	T	C	A	C	T	A	C	C	870	AWCC	AUSTRALIA	OCEANIA	101000	Aus28092	S	cul
	822	WAPO-A1a	N	C	A	A	C	G	T	A	G	C	C	T	C	A	G	N	N	N	C	822	AWCC	AUSTRALIA	OCEANIA	100668	Aus27485	F	cul
	696	WAPO-A1a	G	C	A	A	C	G	T	A	G	C	C	T	N	A	C	N	N	N	C	696	AWCC	AUSTRALIA	OCEANIA	160700	Correll	S	cul
	703	WAPO-A1a	G	C	A	A	C	G	T	A	N	N	C	T	C	A	C	T	A	C	C	703	AWCC	AUSTRALIA	OCEANIA	150177	Frame	S	cul
	347	WAPO-A1a	N	N	A	N	C	G	T	A	N	N	C	T	N	N	C	N	A	C	C	347	AWCC	AUSTRALIA	OCEANIA	167265	TRIDENT	S	cul
	929	WAPO-A1a	N	N	A	A	N	G	N	N	G	C	C	N	C	A	C	T	A	C	C	929	Eduard Akhunov	AUSTRALIA	OCEANIA	RAC875	RAC875	S	cul
	385	WAPO-A1a	G	C	A	A	C	N	T	N	G	C	C	T	C	N	C	T	A	C	C	385	USDA GRIN	AUSTRALIA	OCEANIA	PI 117758	428	S	cul
	387	WAPO-A1a	G	N	A	N	C	G	T	N	N	C	C	T	C	N	N	T	A	C	C	387	USDA GRIN	AUSTRALIA	OCEANIA	PI 117634	5135	S	cul
	106	WAPO-A1a	N	C	A	A	C	G	T	A	G	C	C	T	C	A	C	T	A	C	C	106	USDA GRIN	AUSTRALIA	OCEANIA	PI 464646	Terra	S	cul
	194	WAPO-A1a	N	T	A	A	C	G	T	A	N	N	C	T	N	A	N	T	A	C	C	194	AWCC	NEWZEALAND	OCEANIA	102565	HILGENDORF 61	.	cul
	586	WAPO-A1a	G	N	A	N	C	G	T	A	G	C	C	T	N	N	C	T	A	C	C	586	USDA GRIN	NEWZEALAND	OCEANIA	PI 266860	Aotea	W	cul
	149	WAPO-A1a	G	C	A	A	C	G	T	A	G	C	C	T	C	A	C	T	A	C	C	149	AWCC	FORMERSOVIETUNION	SOVIETUNION	102119	CHERNOUSKA DURUM	.	cul
	173	WAPO-A1a	G	C	A	A	C	G	T	A	G	C	C	T	C	N	C	T	A	C	C	173	AWCC	FORMERSOVIETUNION	SOVIETUNION	102341	ERYTHROSPERMUM 3036-384	.	cul
	288	WAPO-A1a	G	N	A	A	C	G	T	A	G	C	C	T	C	A	C	T	A	C	C	288	AWCC	FORMERSOVIETUNION	SOVIETUNION	117393	ODESSA	.	cul
	321	WAPO-A1a	G	N	A	N	N	N	N	N	G	C	C	T	C	A	C	T	A	C	C	321	AWCC	FORMERSOVIETUNION	SOVIETUNION	105589	RUSSIAN 3000	.	cul
	338	WAPO-A1a	G	C	A	A	C	G	N	N	G	C	C	T	C	N	C	T	A	C	C	338	AWCC	FORMERSOVIETUNION	SOVIETUNION	103389	STEPINATCHKA	.	cul
	121	WAPO-A1a	N	C	A	A	C	G	T	A	G	C	C	T	C	A	C	T	A	C	C	121	AWCC	FORMERSOVIETUNION	SOVIETUNION	115703	AZERBAJDZANSKAJA 2	.	cul
	154	WAPO-A1a	G	C	A	A	C	G	N	N	N	C	C	T	N	N	N	T	A	C	C	154	AWCC	FORMERSOVIETUNION	SOVIETUNION	115711	DAGHESTAN 171	.	cul
	172	WAPO-A1a	G	N	A	A	C	G	T	N	G	N	C	T	C	N	C	T	A	C	C	172	AWCC	FORMERSOVIETUNION	SOVIETUNION	102346	ERYTHROSPERMUM 29666	.	cul
	374	WAPO-A1a	G	C	A	A	C	G	T	A	N	N	C	T	C	A	N	T	A	C	C	374	AWCC	FORMERSOVIETUNION	SOVIETUNION	117619	YRODY 1006	.	cul
	351	WAPO-A1a	N	N	N	A	C	G	T	A	G	N	C	N	C	A	C	T	A	C	C	351	AWCC	FORMERSOVIETUNION	SOVIETUNION	103488	U.S.S.R. 41853	.	cul
	329	WAPO-A1a	N	N	A	A	C	G	T	A	G	N	C	T	C	N	C	T	A	C	C	329	AWCC	FORMERSOVIETUNION	SOVIETUNION	116175	SARY-BIDAJ	S	cul
	133	WAPO-A1a	N	N	A	A	C	G	N	A	N	N	C	T	C	A	N	T	A	C	C	133	AWCC	FORMERSOVIETUNION	SOVIETUNION	116228	BOL-BUGDA	W	cul
	189	WAPO-A1a	G	N	A	N	C	G	T	A	G	N	C	C	N	N	C	N	N	N	C	189	AWCC	FORMERSOVIETUNION	SOVIETUNION	106962	HANSEN'S 131	F	cul
	342	WAPO-A1a	G	C	A	A	C	G	T	N	N	N	C	T	N	A	C	T	A	C	C	342	AWCC	FORMERSOVIETUNION	SOVIETUNION	117356	TIMIRIASEV 2453	.	cul
	91	WAPO-A1a	N	N	A	A	C	G	T	N	G	C	N	N	C	N	C	T	A	C	C	91	USDA GRIN	UKRAINE	SOVIETUNION	PI 572636	Ranjaja 73	S	cul
	245	WAPO-A1b	A	T	T	G	T	C	N	N	T	C	C	C	C	G	G	G	T	T	C	245	Eduard Akhunov	ALGERIA	AfricaN	Hidhab	Hidhab	S	cul
	95	WAPO-A1b	A	N	N	G	T	C	C	N	T	C	C	C	C	G	G	G	T	T	C	95	USDA GRIN	EGYPT	AfricaN	PI 472027	Sakha 8	S	cul
	661	WAPO-A1b	N	N	T	G	T	C	C	T	N	N	C	C	C	N	G	G	T	T	C	661	USDA GRIN	ANGOLA	AfricaS	PI 344016	Bairrao	S	cul
	63	WAPO-A1b	A	T	T	G	T	C	C	T	T	C	C	C	C	G	G	G	T	T	C	63	USDA GRIN	KENYA	AfricaS	PI 323399	Kenya Cheetah	S	cul
	487	WAPO-A1b	A	T	T	G	T	C	C	N	T	C	C	N	C	G	G	N	N	N	C	487	USDA GRIN	KENYA	AfricaS	PI 254124	505.M.I.D.7	S	cul
	488	WAPO-A1b	N	T	N	G	T	C	C	N	N	C	C	N	C	G	G	N	T	T	C	488	USDA GRIN	KENYA	AfricaS	PI 254125	557.L.I.R.2	S	cul
	103	WAPO-A1b	A	T	T	G	T	C	C	T	T	C	C	C	C	G	G	G	T	T	C	103	USDA GRIN	SOUTHAFRICA	AfricaS	PI 227060	Sonop	S	cul
	344	WAPO-A1b	A	T	T	G	T	C	C	T	T	C	C	C	C	G	G	G	T	T	C	344	AWCC	SOUTHAFRICA	AfricaS	112132	TOKWE	.	cul
	525	WAPO-A1b	A	T	T	G	T	C	C	N	T	C	C	C	C	G	G	N	N	N	N	525	USDA GRIN	SOUTHAFRICA	AfricaS	PI 170910	163-2-1-1	S	cul
	527	WAPO-A1b	A	T	T	G	T	N	N	N	T	C	C	C	C	G	G	G	T	T	C	527	USDA GRIN	SOUTHAFRICA	AfricaS	PI 224285	190/52	S	cul
	528	WAPO-A1b	A	T	T	G	T	C	C	T	N	N	C	C	C	G	G	N	T	T	C	528	USDA GRIN	SOUTHAFRICA	AfricaS	PI 413005	F430K20	S	cul
	526	WAPO-A1b	A	T	T	G	T	C	C	N	T	N	C	C	C	G	G	G	T	T	C	526	USDA GRIN	SOUTHAFRICA	AfricaS	PI 170911	166-2-M-M	S	cul
	51	WAPO-A1b	A	T	T	N	T	C	N	T	N	C	C	C	C	N	N	G	T	T	C	51	USDA GRIN	ZAMBIA	AfricaS	PI 234237	Idaho 1877 NR BJ	S	cul
	52	WAPO-A1b	A	T	T	G	T	C	C	N	T	C	C	C	C	G	G	G	T	T	C	52	USDA GRIN	ZAMBIA	AfricaS	PI 234238	Idaho 1880 NR BA	S	cul
	882	WAPO-A1b	A	T	T	G	T	C	C	T	T	C	C	C	C	G	N	G	T	T	C	882	AWCC	ZIMBABWE	AfricaS	101072	Aus28164	S	cul
	101	WAPO-A1b	N	T	T	G	T	C	C	T	T	C	C	C	C	N	G	G	T	T	C	101	USDA GRIN	ZIMBABWE	AfricaS	PI 479669	Shashi	S	cul
	212	WAPO-A1b	A	T	T	G	T	C	C	T	N	C	C	C	C	G	G	G	T	T	C	212	AWCC	ARGENTINA	AmericaL	146226	KLEIN CACIQUE	.	cul
	214	WAPO-A1b	A	T	T	G	T	C	C	T	N	C	C	C	C	G	G	G	T	T	C	214	AWCC	ARGENTINA	AmericaL	165727	KLEIN DON ENRIQUE	.	cul
	58	WAPO-A1b	A	T	T	G	T	C	C	T	T	C	C	C	C	N	G	G	T	T	C	58	USDA GRIN	ARGENTINA	AmericaL	PI 351303	Inca	S	cul
	115	WAPO-A1b	A	T	T	G	T	C	C	T	T	C	C	C	C	N	G	G	T	T	C	115	AWCC	ARGENTINA	AmericaL	173264	ACA 320	.	cul
	116	WAPO-A1b	A	T	T	G	T	C	C	N	T	C	C	C	C	G	G	G	T	T	C	116	AWCC	ARGENTINA	AmericaL	173267	ACA 903B	.	cul
	141	WAPO-A1b	A	N	T	G	T	C	C	N	T	C	C	C	C	G	G	G	T	T	C	141	AWCC	ARGENTINA	AmericaL	173291	BUCK METEORO	.	cul
	142	WAPO-A1b	A	T	T	G	T	C	C	N	T	C	C	C	C	G	G	G	T	T	C	142	AWCC	ARGENTINA	AmericaL	173293	BUCK RANQUEL	.	cul
	208	WAPO-A1b	A	T	T	G	T	C	C	T	T	C	C	C	C	G	G	G	T	T	C	208	AWCC	ARGENTINA	AmericaL	102751	KLEIN 157	.	cul
	213	WAPO-A1b	A	T	T	G	T	C	C	T	T	C	C	C	C	G	G	G	T	T	C	213	AWCC	ARGENTINA	AmericaL	102755	KLEIN COMPACTA	.	cul
	215	WAPO-A1b	A	N	T	G	T	C	C	T	T	C	C	C	C	N	G	G	T	T	C	215	AWCC	ARGENTINA	AmericaL	165722	KLEIN ESCORPION	.	cul
	261	WAPO-A1b	A	T	T	G	T	C	C	T	T	C	C	C	C	N	G	G	T	T	C	261	AWCC	ARGENTINA	AmericaL	167256	KLEIN TAURO	S	cul
	382	WAPO-A1b	A	T	T	G	T	C	C	N	T	C	C	C	C	G	G	G	T	T	C	382	USDA GRIN	ARGENTINA	AmericaL	PI 213602	D.I.V. 6723	S	cul
	592	WAPO-A1b	A	T	T	G	T	C	C	N	T	C	C	C	C	G	G	G	T	T	C	592	USDA GRIN	ARGENTINA	AmericaL	PI 213679	Buck 12/52	W	cul
	935	WAPO-A1b	A	T	T	G	T	C	C	N	T	C	C	C	C	G	G	G	T	T	C	935	Eduard Akhunov	ARGENTINA	AmericaL	Klein Chamaco	Klein Chamaco	S	cul
	262	WAPO-A1b	N	T	T	G	T	C	C	T	N	C	C	C	C	N	G	G	T	T	C	262	AWCC	ARGENTINA	AmericaL	119463	KLEIN TRIUNFO	.	cul
	99	WAPO-A1b	N	T	T	G	T	C	N	N	T	C	C	C	C	N	G	G	T	T	C	99	USDA GRIN	ARGENTINA	AmericaL	PI 189831	Sel. 49-2914 H1096	F	cul
	211	WAPO-A1b	A	T	T	G	T	C	C	N	N	N	C	C	C	N	G	G	T	T	C	211	AWCC	ARGENTINA	AmericaL	102754	KLEIN ANIVERSARI	S	cul
	139	WAPO-A1b	A	N	T	G	T	C	C	T	T	N	C	C	C	G	G	G	T	T	C	139	AWCC	ARGENTINA	AmericaL	112351	BUCK MANANTIALES	S	cul
	653	WAPO-A1b	A	T	T	G	T	C	C	T	T	N	C	C	C	G	G	G	T	T	C	653	USDA GRIN	ARGENTINA	AmericaL	PI 189830	Sel. 49-2852 H1073	F	cul
	764	WAPO-A1b	A	T	T	G	T	C	N	T	T	N	C	C	N	G	G	G	T	T	C	764	AWCC	ARGENTINA	AmericaL	100415	Aus27230	S	cul
	150	WAPO-A1b	A	T	T	G	T	C	C	T	T	N	C	C	N	N	G	G	T	T	C	150	AWCC	BOLIVIA	AmericaL	120948	CHINOLI 70	S	cul
	886	WAPO-A1b	A	T	T	G	T	C	C	T	N	C	C	C	C	N	G	G	T	T	C	886	AWCC	BRAZIL	AmericaL	101085	Aus28177	.	cul
	404	WAPO-A1b	A	T	T	N	T	C	C	N	T	C	C	C	C	G	G	G	T	T	C	404	USDA GRIN	BRAZIL	AmericaL	CItr 14371	8475-59	S	cul
	406	WAPO-A1b	A	T	T	N	N	N	N	N	T	C	C	C	C	N	G	G	T	T	C	406	USDA GRIN	BRAZIL	AmericaL	CItr 12811	Esteana	S	cul
	413	WAPO-A1b	A	T	T	G	T	C	C	T	T	C	C	C	C	G	G	G	T	T	C	413	USDA GRIN	CHILE	AmericaL	PI 519683	A4920-52P-2P-2P	S	cul
	414	WAPO-A1b	A	T	T	G	T	C	C	T	T	C	C	C	C	G	G	G	T	T	C	414	USDA GRIN	CHILE	AmericaL	PI 519580	CH-7790-12P-9P-1P-1P	S	cul
	77	WAPO-A1b	A	T	T	G	T	C	C	T	N	C	C	C	C	G	G	G	T	T	C	77	USDA GRIN	COLOMBIA	AmericaL	PI 352190	Napo 63	S	cul
	112	WAPO-A1b	N	T	T	G	T	C	N	N	T	C	C	C	C	N	G	G	T	T	C	112	USDA GRIN	COLOMBIA	AmericaL	PI 519489	VI 121.2.13B.2T.2B	S	cul
	418	WAPO-A1b	N	T	T	G	N	N	C	N	N	N	C	C	C	N	G	G	T	T	C	418	USDA GRIN	COLOMBIA	AmericaL	PI 519488	13895-5T-1B-1T	S	cul
	419	WAPO-A1b	N	N	T	G	T	C	C	N	T	N	C	C	C	N	G	G	T	T	C	419	USDA GRIN	COLOMBIA	AmericaL	CItr 14204	2821-3B-1B-2B-5T	S	cul
	985	WAPO-A1b	A	T	T	G	T	C	C	T	N	C	C	C	C	G	G	G	T	T	C	985	USDA GRIN	ECUADOR	AmericaL	PI 343736	Amazonas	S	cul
	69	WAPO-A1b	N	T	T	G	N	C	C	N	T	C	C	C	N	N	G	T	N	N	C	69	USDA GRIN	ECUADOR	AmericaL	PI 223190	Kurtur No. 1	S	cul
	428	WAPO-A1b	A	T	T	G	N	N	N	T	N	N	C	C	C	N	G	G	T	T	C	428	USDA GRIN	ECUADOR	AmericaL	CItr 14392	9808-4B-4T-1B-2T-1B	S	cul
	427	WAPO-A1b	N	N	T	G	T	C	C	T	N	N	C	C	C	N	G	N	N	N	C	427	USDA GRIN	ECUADOR	AmericaL	CItr 14397	9067-2B-1T-1B-1T-1B-2T	S	cul
	57	WAPO-A1b	A	T	T	G	T	C	C	N	N	C	C	C	C	G	G	G	T	T	C	57	USDA GRIN	GUATEMALA	AmericaL	PI 231118	II-2809-1c1xmx10x(405)x	S	cul
	275	WAPO-A1b	A	T	T	G	T	C	C	T	N	C	C	C	C	G	G	G	T	T	C	275	AWCC	MEXICO	AmericaL	120389	MAGPIE S	S	cul
	177	WAPO-A1b	A	T	T	G	T	C	C	N	T	C	C	C	C	G	G	G	T	T	C	177	AWCC	MEXICO	AmericaL	124814	FASAN	S	cul
	250	WAPO-A1b	A	T	T	G	T	C	C	N	T	C	C	C	C	G	G	G	T	T	C	250	Eduard Akhunov	MEXICO	AmericaL	Berkut	Berkut	S	cul
	499	WAPO-A1b	A	T	T	G	T	C	C	N	T	C	C	C	C	G	G	G	T	T	N	499	USDA GRIN	MEXICO	AmericaL	PI 613289	CIGM91.345-5	S	cul
	500	WAPO-A1b	A	T	T	G	T	C	C	N	T	C	C	C	C	N	G	G	T	T	C	500	USDA GRIN	MEXICO	AmericaL	PI 614012	CIGM98.748-1	S	cul
	694	WAPO-A1b	A	N	T	N	T	C	C	N	T	C	C	C	C	G	G	G	T	T	C	694	AWCC	MEXICO	AmericaL	128803	Cara	S	cul
	796	WAPO-A1b	A	T	T	G	T	C	C	T	T	C	C	C	C	G	G	G	T	T	C	796	AWCC	MEXICO	AmericaL	100560	Aus27375	S	cul
	803	WAPO-A1b	A	T	T	G	T	C	C	T	T	C	C	C	C	G	G	G	T	T	C	803	AWCC	MEXICO	AmericaL	100583	Aus27398	S	cul
	804	WAPO-A1b	A	T	T	G	T	C	C	N	T	C	C	C	C	G	G	G	T	T	C	804	AWCC	MEXICO	AmericaL	100596	Aus27411	S	cul
	809	WAPO-A1b	A	T	T	G	T	C	C	T	T	C	C	C	C	G	G	G	T	T	C	809	AWCC	MEXICO	AmericaL	100614	Aus27429	S	cul
	832	WAPO-A1b	A	T	T	G	T	C	C	T	T	C	C	C	C	G	G	G	T	T	C	832	AWCC	MEXICO	AmericaL	100783	Aus27875	S	cul
	930	WAPO-A1b	A	T	T	G	T	C	C	T	T	C	C	C	C	N	G	G	T	T	C	930	Eduard Akhunov	MEXICO	AmericaL	PI 591776	Opata 85	S	cul
	498	WAPO-A1b	N	T	T	G	T	C	C	T	T	C	C	C	C	N	G	G	T	T	C	498	USDA GRIN	MEXICO	AmericaL	PI 613296	CIGM91.344-1	S	cul
	692	WAPO-A1b	N	T	T	G	T	C	C	T	T	C	C	C	C	N	G	G	T	T	C	692	AVS	MEXICO	AmericaL	.	BOBWHITE MPB26RH	.	cul
	936	WAPO-A1b	A	T	T	G	T	C	C	T	T	N	C	C	C	G	G	G	T	T	C	936	Eduard Akhunov	MEXICO	AmericaL	Pavon	Pavon	S	cul
	501	WAPO-A1b	N	T	T	G	T	C	N	T	T	N	C	C	C	N	N	G	T	T	C	501	USDA GRIN	MEXICO	AmericaL	PI 614040	CIGM98.752-1	S	cul
	512	WAPO-A1b	A	T	T	G	T	C	C	T	N	C	C	C	C	G	N	G	T	T	C	512	USDA GRIN	PERU	AmericaL	PI 232803	24B-55	S	cul
	510	WAPO-A1b	A	T	T	G	T	C	C	N	T	C	C	C	C	G	G	G	T	T	C	510	USDA GRIN	PERU	AmericaL	PI 232785	1B-55	S	cul
	511	WAPO-A1b	A	T	N	G	T	C	C	N	T	C	C	C	C	G	G	G	T	T	C	511	USDA GRIN	PERU	AmericaL	PI 232798	20B-55	S	cul
	513	WAPO-A1b	A	T	T	G	T	C	C	T	T	C	C	C	C	G	G	G	T	T	C	513	USDA GRIN	PERU	AmericaL	CItr 14400	20897	S	cul
	514	WAPO-A1b	A	T	T	G	T	C	C	N	T	C	C	C	C	N	G	G	T	T	C	514	USDA GRIN	PERU	AmericaL	PI 232810	31B-55	S	cul
	516	WAPO-A1b	A	T	T	G	T	C	C	T	T	N	C	C	C	G	G	G	T	T	C	516	USDA GRIN	PERU	AmericaL	PI 205731	79	S	cul
	98	WAPO-A1b	A	T	T	G	T	C	C	T	T	C	C	C	C	G	G	N	N	N	C	98	USDA GRIN	CANADA	AmericaN	CItr 13270	Sel. 18	S	cul
	412	WAPO-A1b	A	T	T	G	T	C	C	N	T	C	C	C	C	N	G	G	T	T	C	412	USDA GRIN	CANADA	AmericaN	CItr 14261	60 GRR 108	S	cul
	941	WAPO-A1b	A	T	T	G	T	C	N	N	N	C	C	C	C	G	G	G	T	T	C	941	Eduard Akhunov	UNITEDSTATES	AmericaN	acc5	clear white+yr5+yr15+2NS+gpc+lr34	S	cul
	984	WAPO-A1b	A	T	T	G	T	C	C	T	N	C	C	C	C	G	G	G	T	T	C	984	USDA GRIN	UNITEDSTATES	AmericaN	PI 619355	99ID389	S	cul
	83	WAPO-A1b	A	T	T	G	T	C	C	N	N	C	C	N	C	N	G	G	T	T	C	83	USDA GRIN	UNITEDSTATES	AmericaN	CItr 17470	OK75Abd-380	F	cul
	48	WAPO-A1b	A	T	T	G	T	C	N	N	T	C	C	C	C	G	G	G	T	T	C	48	USDA GRIN	UNITEDSTATES	AmericaN	PI 601074	Hipro	S	cul
	553	WAPO-A1b	A	T	T	G	T	C	C	N	T	C	C	C	C	G	G	G	T	T	C	553	USDA GRIN	UNITEDSTATES	AmericaN	PI 620691	900192	S	cul
	600	WAPO-A1b	A	T	T	G	T	C	C	T	T	C	C	C	C	G	G	G	T	T	C	600	USDA GRIN	UNITEDSTATES	AmericaN	PI 578040	FL 8150-J9-K1	W	cul
	616	WAPO-A1b	A	T	T	G	T	C	C	N	T	C	C	C	C	G	G	G	T	T	C	616	USDA GRIN	UNITEDSTATES	AmericaN	PI 586955	KS94WGRC30	W	cul
	642	WAPO-A1b	A	T	T	G	T	C	C	N	T	C	C	C	C	G	G	G	T	T	C	642	USDA GRIN	UNITEDSTATES	AmericaN	PI 641762	SSL 91-94	S	cul
	658	WAPO-A1b	A	T	T	G	T	C	C	N	T	C	C	C	C	N	G	G	T	T	C	658	USDA GRIN	UNITEDSTATES	AmericaN	PI 619354	99ID388	S	cul
	730	WAPO-A1b	A	T	T	G	T	C	C	T	T	C	C	C	C	G	G	G	T	T	C	730	AWCC	UNITEDSTATES	AmericaN	121578	Lewjain	W	cul
	732	WAPO-A1b	A	T	N	G	T	C	C	T	T	C	C	C	C	G	G	G	T	T	C	732	USDA GRIN	UNITEDSTATES	AmericaN	PI 634716	MDM	W	cul
	933	WAPO-A1b	A	T	T	G	T	N	C	N	T	C	C	C	C	G	G	G	T	T	C	933	Eduard Akhunov	UNITEDSTATES	AmericaN	PI 672004	Clear White + Hope FT-B1	S	cul
	937	WAPO-A1b	A	T	T	G	T	C	C	N	T	C	C	C	C	G	G	G	T	T	C	937	Eduard Akhunov	UNITEDSTATES	AmericaN	acc2	patwin+yr5+yr15+2ns	S	cul
	938	WAPO-A1b	A	T	T	G	T	C	N	N	T	C	C	C	C	N	G	G	T	T	C	938	Eduard Akhunov	UNITEDSTATES	AmericaN	acc3	rsl5+yr5+yr15+1+gpc	S	cul
	939	WAPO-A1b	A	T	T	G	T	C	C	N	T	C	C	C	C	G	G	G	T	T	C	939	Eduard Akhunov	UNITEDSTATES	AmericaN	acc4	kern+yr5+yr15+2ns+gpc	S	cul
	940	WAPO-A1b	A	T	T	G	T	N	N	N	T	C	C	C	C	N	G	G	T	T	C	940	Eduard Akhunov	UNITEDSTATES	AmericaN	acc1	UC1041+Yr5+Yr15+2ns+gpc+lr47	.	cul
	89	WAPO-A1b	N	T	N	G	T	C	C	N	T	C	C	C	C	N	G	G	T	T	C	89	USDA GRIN	UNITEDSTATES	AmericaN	PI 600836	PR 2360	S	cul
	986	WAPO-A1b	N	N	T	G	T	C	C	T	T	C	C	C	C	G	G	G	T	T	C	986	USDA GRIN	UNITEDSTATES	AmericaN	PI 601073	Apex 83	S	cul
	166	WAPO-A1b	A	T	T	G	T	C	C	N	T	C	N	C	C	N	G	G	T	T	C	166	AWCC	UNITEDSTATES	AmericaN	120513	DOWNY	W	cul
	282	WAPO-A1b	A	T	T	G	T	C	C	T	N	N	C	C	C	N	G	G	T	T	C	282	AWCC	UNITEDSTATES	AmericaN	121938	MT 8192	S	cul
	88	WAPO-A1b	A	T	T	G	T	C	C	T	T	N	C	C	C	N	G	N	N	N	C	88	USDA GRIN	UNITEDSTATES	AmericaN	PI 644146	PI351993-sel-fhb	S	cul
	369	WAPO-A1b	A	T	T	G	T	C	C	T	T	N	C	C	C	G	G	G	T	T	C	369	AWCC	UNITEDSTATES	AmericaN	123310	WESTBRED 906	S	cul
	557	WAPO-A1b	A	T	T	G	T	C	C	T	T	N	C	C	C	G	G	G	T	T	C	557	USDA GRIN	UNITEDSTATES	AmericaN	PI 602557	97ARS691	S	cul
	689	WAPO-A1b	A	T	T	G	T	C	C	N	T	N	C	C	C	N	G	G	T	T	C	689	AWCC	UNITEDSTATES	AmericaN	170199	Alpowa	S	cul
	341	WAPO-A1b	N	T	T	G	T	C	C	T	N	N	C	C	C	N	G	G	T	T	C	341	AWCC	UNITEDSTATES	AmericaN	120260	TAM W-104	W	cul
	370	WAPO-A1b	N	T	T	G	T	C	C	T	N	N	C	C	C	G	G	G	T	T	C	370	AWCC	UNITEDSTATES	AmericaN	122103	WESTBRED 911	S	cul
	554	WAPO-A1b	A	T	T	G	T	C	C	N	N	N	C	C	N	G	G	G	T	T	C	554	USDA GRIN	UNITEDSTATES	AmericaN	PI 620694	908164	S	cul
	104	WAPO-A1b	A	N	T	G	T	C	C	T	T	N	C	C	N	N	G	G	T	T	C	104	USDA GRIN	UNITEDSTATES	AmericaN	PI 641760	SSL 87-88	S	cul
	371	WAPO-A1b	N	N	T	G	T	C	C	N	T	N	C	C	N	N	N	G	T	T	C	371	AWCC	UNITEDSTATES	AmericaN	168265	WHIT	S	cul
	664	WAPO-A1b	N	T	T	G	T	C	C	N	T	N	N	N	C	N	N	G	T	T	C	664	USDA GRIN	UNITEDSTATES	AmericaN	CItr 17435	Restorer 75R182	S	cul
	556	WAPO-A1b	A	N	T	A	T	C	C	N	T	N	N	N	N	N	N	G	T	T	C	556	USDA GRIN	UNITEDSTATES	AmericaN	PI 615635	97ARS 136	S	cul
	1019	WAPO-A1b	A	T	T	G	T	C	C	T	T	C	C	C	C	G	G	G	T	T	C	1019	USDA GRIN	CHINA	AsiaEast	PI 641166	CJ 9311	S	cul
	932	WAPO-A1b	A	T	T	G	T	C	C	N	N	C	C	C	C	N	G	G	T	T	C	932	Eduard Akhunov	INDIA	AsiaEast	.	PBW434	S	cul
	247	WAPO-A1b	A	T	T	G	T	C	C	T	T	C	C	C	C	N	G	G	T	T	C	247	Eduard Akhunov	INDIA	AsiaEast	Dharwar Dry	Dharwar Dry	S	cul
	867	WAPO-A1b	A	T	T	G	T	C	C	T	T	C	C	C	N	G	G	G	T	T	C	867	AWCC	INDIA	AsiaEast	100965	Aus28057	S	cul
	80	WAPO-A1b	A	T	T	G	T	C	C	T	T	C	C	C	C	G	G	G	T	T	C	80	USDA GRIN	JAPAN	AsiaEast	PI 155269	Norin 36	S	cul
	455	WAPO-A1b	A	T	T	G	T	C	C	N	T	C	C	C	C	G	G	G	T	T	C	455	USDA GRIN	JAPAN	AsiaEast	PI 197115	17	S	cul
	201	WAPO-A1b	A	T	T	G	T	C	C	T	T	N	C	C	C	N	G	G	T	T	C	201	AWCC	JAPAN	AsiaEast	116089	INAYAMA	S	cul
	343	WAPO-A1b	A	T	T	G	T	C	C	T	T	N	C	C	C	G	G	G	T	T	C	343	AWCC	JAPAN	AsiaEast	116088	TOKAI 66	S	cul
	96	WAPO-A1b	N	T	T	G	T	C	C	T	N	N	C	C	C	N	N	G	T	T	C	96	USDA GRIN	JAPAN	AsiaEast	PI 427285	Sakigake Komugi	S	cul
	204	WAPO-A1b	N	T	T	G	T	C	C	N	T	N	C	C	C	G	G	G	T	T	C	204	AWCC	KOREA,SOUTH	AsiaEast	122117	JANG KWANG	.	cul
	249	WAPO-A1b	A	T	T	G	T	C	C	N	T	C	C	C	C	N	G	G	T	T	C	249	Eduard Akhunov	PAKISTAN	AsiaEast	Chakwal86	Chakwal86	S	cul
	491	WAPO-A1b	N	N	T	G	T	C	C	N	N	C	C	C	C	N	G	G	T	T	C	491	USDA GRIN	SOUTHKOREA	AsiaEast	PI 362178	Nam Kwang	S	cul
	127	WAPO-A1b	A	T	T	G	T	C	C	T	T	C	C	C	C	G	G	G	T	T	C	127	AWCC	IRAN	AsiaMiddle	107711	BELOKOLOSKA	.	cul
	450	WAPO-A1b	A	T	T	G	T	C	C	T	N	C	C	C	C	G	G	G	T	T	C	450	USDA GRIN	ISRAEL	AsiaMiddle	PI 508396	1335/83	S	cul
	1011	WAPO-A1b	N	N	T	G	N	N	C	A	T	C	C	C	C	N	G	N	T	T	C	1011	USDA GRIN	ISRAEL	AsiaMiddle	PI 384023	Bet Dagan	S	cul
	970	WAPO-A1b	N	N	T	G	T	N	N	N	T	N	C	C	C	G	G	G	T	T	C	970	USDA GRIN	ISRAEL	AsiaMiddle	PI 508391	1117/83	S	cul
	449	WAPO-A1b	A	T	T	G	N	C	C	N	T	N	N	C	C	N	G	N	N	N	N	449	USDA GRIN	ISRAEL	AsiaMiddle	PI 508392	1150/83	S	cul
	584	WAPO-A1b	N	N	T	G	T	N	N	N	T	C	C	C	C	G	G	G	T	T	C	584	USDA GRIN	KAZAKHSTAN	AsiaMiddle	PI 326301	Alabasskaja	W	cul
	45	WAPO-A1b	N	N	T	G	T	C	C	N	T	N	C	C	C	N	G	G	T	T	C	45	USDA GRIN	KAZAKHSTAN	AsiaMiddle	PI 438962	Grekum 105	S	cul
	248	WAPO-A1b	A	T	T	G	T	C	C	N	T	C	C	C	C	N	G	G	T	T	C	248	Eduard Akhunov	SYRIA/LEBANON	AsiaMiddle	Cham6	Cham6	S	cul
	643	WAPO-A1b	N	T	T	N	T	C	N	T	N	N	C	C	N	N	G	G	T	N	N	643	USDA GRIN	TAJIKISTAN	AsiaMiddle	PI 565404	Tadzykskaja 13	W	cul
	292	WAPO-A1b	A	T	T	N	T	C	C	T	T	C	C	C	C	G	N	G	T	T	C	292	AWCC	BULGARIA	EuropeEast	123330	PLISKA	.	cul
	408	WAPO-A1b	A	T	T	G	T	C	C	N	T	C	C	C	C	N	G	G	T	N	C	408	USDA GRIN	BULGARIA	EuropeEast	PI 564349	5946-02-01	S	cul
	410	WAPO-A1b	N	N	T	G	N	N	N	N	T	C	C	C	C	G	G	G	T	T	C	409	USDA GRIN	BULGARIA	EuropeEast	PI 564351	5989-01-01	S	cul
	982	WAPO-A1b	N	N	T	G	T	C	C	T	N	N	C	C	N	N	G	G	T	T	C	982	USDA GRIN	BULGARIA	EuropeEast	PI 94412	93	F	cul
	420	WAPO-A1b	N	T	T	G	T	C	C	T	T	C	C	C	C	G	N	G	T	T	C	420	USDA GRIN	CROATIA	EuropeEast	PI 358333	696/70	S	cul
	650	WAPO-A1b	N	T	T	G	T	C	N	N	T	C	C	C	C	G	G	G	T	T	C	650	USDA GRIN	CROATIA	EuropeEast	PI 415182	ZG 884/73	S	cul
	423	WAPO-A1b	A	T	T	G	T	C	C	N	T	C	C	C	C	G	G	G	T	T	C	423	USDA GRIN	CZECHREPUBLIC	EuropeEast	PI 428644	Detenicka Cervena Vouska	S	cul
	612	WAPO-A1b	A	T	T	G	T	C	C	N	T	C	C	C	C	G	G	G	T	T	C	612	USDA GRIN	CZECHREPUBLIC	EuropeEast	PI 559544	KM 964-90	F	cul
	438	WAPO-A1b	A	T	T	G	T	C	N	N	T	C	C	C	C	G	G	G	T	T	C	438	USDA GRIN	GREECE	EuropeEast	PI 225158	G-54326	S	cul
	326	WAPO-A1b	A	T	T	G	T	C	N	T	N	C	C	N	C	N	G	N	N	N	C	326	AWCC	POLAND	EuropeEast	120339	RYSELKA	S	cul
	161	WAPO-A1b	N	T	T	G	T	C	C	T	T	C	C	C	C	N	G	G	T	T	C	161	AWCC	POLAND	EuropeEast	123219	DN-88	.	cul
	168	WAPO-A1b	A	T	T	G	T	C	C	T	N	N	C	C	C	G	G	G	T	T	C	168	AWCC	POLAND	EuropeEast	119805	EKA NOWA	.	cul
	517	WAPO-A1b	N	T	T	G	T	C	C	T	N	N	C	C	C	G	G	G	T	T	C	517	USDA GRIN	POLAND	EuropeEast	PI 338388	C 517	S	cul
	332	WAPO-A1b	A	T	T	G	T	C	C	T	T	C	C	C	C	N	G	G	T	T	C	332	AWCC	ROMANIA	EuropeEast	123451	SINCRON	.	cul
	520	WAPO-A1b	N	T	T	N	T	C	C	N	T	C	C	C	C	G	G	G	T	T	C	520	USDA GRIN	ROMANIA	EuropeEast	PI 519090	Fundulea 7-71	S	cul
	283	WAPO-A1b	A	T	T	G	T	C	C	T	N	N	C	C	C	N	G	G	T	T	C	283	AWCC	ROMANIA	EuropeEast	120077	NEUZUCHT	.	cul
	179	WAPO-A1b	N	T	T	G	T	C	C	T	T	N	C	C	C	N	G	G	T	T	C	179	AWCC	ROMANIA	EuropeEast	122038	FLAMURA 80	W	cul
	396	WAPO-A1b	A	N	T	G	T	C	C	T	N	C	C	C	C	N	G	G	T	T	C	396	USDA GRIN	AUSTRIA	EuropeWest	PI 254834	Drauhefener Kolben	S	cul
	596	WAPO-A1b	A	T	T	G	T	C	C	T	T	C	C	C	C	G	G	G	T	T	C	596	USDA GRIN	AUSTRIA	EuropeWest	PI 278186	Dr. Lassers Hellkorn	W	cul
	659	WAPO-A1b	A	T	T	G	T	C	C	N	T	C	C	C	C	G	G	G	T	T	C	659	USDA GRIN	BELGIUM	EuropeWest	PI 338364	Aga	S	cul
	364	WAPO-A1b	A	T	T	G	T	C	C	T	T	C	C	C	C	G	G	G	T	T	C	364	AWCC	DENMARK	EuropeWest	115429	VARMA TAMMISTO	W	cul
	657	WAPO-A1b	A	T	T	G	T	C	C	T	T	C	C	C	C	N	G	G	T	T	C	657	USDA GRIN	DENMARK	EuropeWest	PI 361868	63/1-7-15-12	S	cul
	159	WAPO-A1b	A	T	T	G	T	C	C	T	N	C	C	C	C	G	G	G	T	T	C	159	AWCC	FINLAND	EuropeWest	102267	DIAMOND	.	cul
	294	WAPO-A1b	A	T	T	G	T	C	C	T	T	C	C	C	C	N	G	G	T	T	C	294	AWCC	FINLAND	EuropeWest	117368	POHJOLA	.	cul
	66	WAPO-A1b	A	T	T	G	T	C	C	N	T	N	C	C	C	G	G	G	T	T	C	66	USDA GRIN	FINLAND	EuropeWest	PI 181469	Kimmo	S	cul
	84	WAPO-A1b	A	N	T	G	T	C	C	T	N	C	C	C	C	N	N	G	T	T	C	84	USDA GRIN	GERMANY	EuropeWest	PI 315837	Opal	S	cul
	622	WAPO-A1b	N	N	T	G	T	C	C	N	T	C	C	C	C	G	G	G	T	T	N	622	USDA GRIN	NETHERLANDS	EuropeWest	PI 337604	Mildress	S	cul
	1018	WAPO-A1b	N	T	T	G	T	C	C	T	T	C	C	N	C	G	G	G	T	T	C	1018	USDA GRIN	NETHERLANDS	EuropeWest	PI 340684	Chinese 166	S	cul
	81	WAPO-A1b	A	N	T	G	T	C	C	T	T	N	C	C	C	N	G	G	T	T	C	81	USDA GRIN	NETHERLANDS	EuropeWest	PI 295995	Nowinka	F	cul
	509	WAPO-A1b	N	N	T	G	T	C	C	N	T	C	C	N	N	G	G	G	T	T	C	509	USDA GRIN	NORWAY	EuropeWest	PI 192294	AS	S	cul
	100	WAPO-A1b	A	N	T	G	T	C	C	N	T	N	N	C	C	G	G	G	T	T	C	100	USDA GRIN	PORTUGAL	EuropeWest	PI 192014	Serrano	S	cul
	90	WAPO-A1b	A	T	T	G	T	C	C	N	N	C	C	C	C	N	G	G	T	T	C	90	USDA GRIN	SWEDEN	EuropeWest	PI 383403	Rang	S	cul
	62	WAPO-A1b	A	T	T	G	T	C	C	T	T	C	C	C	C	N	G	G	T	T	C	62	USDA GRIN	SWEDEN	EuropeWest	PI 320479	Karn I	S	cul
	538	WAPO-A1b	A	T	T	G	T	C	C	N	T	C	C	C	C	N	G	G	T	N	C	538	USDA GRIN	SWEDEN	EuropeWest	PI 192388	3886	S	cul
	540	WAPO-A1b	A	T	T	G	T	C	C	N	T	C	C	C	C	G	G	G	T	T	C	540	USDA GRIN	SWITZERLAND	EuropeWest	PI 351907	B 262	S	cul
	541	WAPO-A1b	A	T	T	G	T	C	C	N	T	C	C	C	C	N	G	G	T	T	C	541	USDA GRIN	SWITZERLAND	EuropeWest	PI 351908	B 265	S	cul
	542	WAPO-A1b	N	T	T	G	T	C	C	N	T	C	C	C	C	G	N	G	T	T	C	542	USDA GRIN	SWITZERLAND	EuropeWest	PI 351968	B 359	S	cul
	603	WAPO-A1b	A	T	T	G	T	C	C	N	T	N	C	C	C	G	G	G	T	T	C	603	USDA GRIN	SWITZERLAND	EuropeWest	PI 351397	Geneve Gros	W	cul
	550	WAPO-A1b	A	T	T	G	T	C	C	T	T	C	C	C	C	N	G	G	T	T	C	550	USDA GRIN	UNITEDKINGDOM	EuropeWest	PI 547263	Colonel	S	cul
	698	WAPO-A1b	A	T	T	G	T	C	C	T	N	C	C	C	C	N	G	N	N	N	C	698	AWCC	AUSTRALIA	OCEANIA	120681	EGA Hume	S	cul
	727	WAPO-A1b	A	T	T	G	T	C	C	T	N	C	C	C	C	G	G	G	T	T	C	727	AWCC	AUSTRALIA	OCEANIA	121758	Hill 81	W	cul
	736	WAPO-A1b	A	T	T	G	T	C	N	T	N	C	C	C	C	N	G	G	T	T	C	736	AWCC	AUSTRALIA	OCEANIA	145118	Sunco	S	cul
	695	WAPO-A1b	A	T	T	G	T	C	C	N	N	C	C	N	C	G	G	N	N	N	C	695	AWCC	AUSTRALIA	OCEANIA	125730	Carnamah	.	cul
	738	WAPO-A1b	A	N	T	G	T	C	C	N	N	C	C	N	C	G	G	N	N	N	C	738	AWCC	AUSTRALIA	OCEANIA	145111	Wyalkatchem	S	cul
	119	WAPO-A1b	A	N	T	G	T	C	C	T	T	C	C	C	C	G	G	G	T	T	C	119	AWCC	AUSTRALIA	OCEANIA	120326	AUSSIE	S	cul
	269	WAPO-A1b	A	T	T	G	T	C	C	T	T	C	C	C	C	G	G	G	T	T	C	269	AWCC	AUSTRALIA	OCEANIA	139032	KUKRI	S	cul
	389	WAPO-A1b	A	T	T	G	T	C	C	N	T	C	C	C	C	N	G	G	T	T	C	389	USDA GRIN	AUSTRALIA	OCEANIA	PI 117752	C9458	S	cul
	699	WAPO-A1b	A	T	T	G	T	C	C	T	T	C	C	C	C	G	G	G	T	T	C	699	AWCC	AUSTRALIA	OCEANIA	.	EGA Wylie	.	cul
	704	WAPO-A1b	A	T	T	G	T	C	C	T	T	C	C	C	C	N	G	G	T	T	C	704	AWCC	AUSTRALIA	OCEANIA	167576	Gladius	S	cul
	705	WAPO-A1b	A	T	T	G	T	C	N	N	T	C	C	C	C	N	G	G	T	T	C	705	AWCC	AUSTRALIA	OCEANIA	139067	H45	W	cul
	706	WAPO-A1b	A	T	T	G	T	C	C	T	T	C	C	C	C	G	G	G	T	T	C	706	AWCC	AUSTRALIA	OCEANIA	121530	Hartog	S	cul
	728	WAPO-A1b	A	T	T	G	T	C	C	T	T	C	C	C	C	G	G	G	T	T	C	728	AWCC	AUSTRALIA	OCEANIA	167285	Kennedy	S	cul
	733	WAPO-A1b	A	T	T	G	T	C	C	T	T	C	C	C	C	N	G	G	T	T	C	733	AWCC	AUSTRALIA	OCEANIA	149754	QalBis	S	cul
	759	WAPO-A1b	A	T	T	G	T	C	C	T	T	C	C	C	C	G	G	G	T	T	C	759	AWCC	AUSTRALIA	OCEANIA	100327	Aus26670	S	cul
	390	WAPO-A1b	N	T	T	G	T	C	C	N	T	C	C	C	C	G	G	G	T	T	C	390	USDA GRIN	AUSTRALIA	OCEANIA	PI 409014	Cornerstone	S	cul
	393	WAPO-A1b	N	N	T	G	T	C	C	N	T	C	C	C	C	G	G	G	T	T	C	393	USDA GRIN	AUSTRALIA	OCEANIA	PI 124847	G-29-14-0-3-1-0	S	cul
	734	WAPO-A1b	N	N	T	G	T	C	C	T	T	C	C	C	C	G	G	G	T	T	C	734	AWCC	AUSTRALIA	OCEANIA	.	Shaw VB	.	cul
	737	WAPO-A1b	A	T	T	G	T	C	C	T	N	C	C	C	N	N	N	G	T	T	C	737	AWCC	AUSTRALIA	OCEANIA	176605	Sunguard	S	cul
	735	WAPO-A1b	N	N	N	G	T	C	C	T	N	C	C	C	N	G	N	G	T	T	C	735	AWCC	AUSTRALIA	OCEANIA	140940	Strzelecki	S	cul
	817	WAPO-A1b	A	T	T	G	T	C	C	T	N	N	C	C	C	N	G	G	T	T	C	817	AWCC	AUSTRALIA	OCEANIA	100650	Aus27467	S	cul
	697	WAPO-A1b	A	T	T	G	T	C	C	T	T	N	C	C	C	G	G	G	T	T	C	697	AWCC	AUSTRALIA	OCEANIA	172787	Derrimut	S	cul
	700	WAPO-A1b	A	T	T	G	T	C	C	T	T	N	C	C	C	G	G	G	T	T	C	700	AWCC	AUSTRALIA	OCEANIA	149752	Ellison	S	cul
	307	WAPO-A1b	N	T	T	G	T	C	C	N	T	N	C	C	C	N	G	G	T	T	C	307	AWCC	AUSTRALIA	OCEANIA	121166	QUIMORI	S	cul
	391	WAPO-A1b	A	T	T	G	T	C	C	T	T	N	N	N	C	G	G	G	T	T	C	391	USDA GRIN	AUSTRALIA	OCEANIA	PI 113916	Currawa	S	cul
	729	WAPO-A1b	N	T	N	N	T	C	C	T	N	N	N	N	C	N	G	G	T	T	C	729	AWCC	AUSTRALIA	OCEANIA	140939	Lang	S	cul
	585	WAPO-A1b	A	T	N	G	T	N	N	N	N	C	N	C	C	G	G	G	T	T	C	585	USDA GRIN	BELARUS	SOVIETUNION	PI 572621	Al'borubrum B-21	W	cul
	124	WAPO-A1b	A	N	T	G	T	C	C	T	N	C	C	C	C	G	G	N	T	T	C	124	AWCC	FORMERSOVIETUNION	SOVIETUNION	115441	BAROVITSCHKAJA	.	cul
	132	WAPO-A1b	A	T	T	G	T	C	C	T	N	C	C	C	C	G	G	G	T	T	C	131	AWCC	FORMERSOVIETUNION	SOVIETUNION	101951	BJELOKOLOOKA NO 2999	.	cul
	188	WAPO-A1b	A	T	T	G	T	C	C	T	N	C	C	C	C	N	G	G	T	T	C	188	AWCC	FORMERSOVIETUNION	SOVIETUNION	112615	HALDONI	S	cul
	270	WAPO-A1b	A	T	T	G	T	C	C	T	N	C	C	C	C	N	G	G	T	T	C	270	AWCC	FORMERSOVIETUNION	SOVIETUNION	110550	KZYL-CAS	.	cul
	272	WAPO-A1b	A	T	T	G	T	C	C	T	N	C	C	C	C	N	G	G	T	T	C	272	AWCC	FORMERSOVIETUNION	SOVIETUNION	114275	LGOVSKAIA 873	W	cul
	273	WAPO-A1b	A	T	T	G	T	C	C	T	N	C	C	C	C	N	G	G	T	T	C	273	AWCC	FORMERSOVIETUNION	SOVIETUNION	102905	LUTESCENS 12681	.	cul
	276	WAPO-A1b	A	T	T	G	T	C	C	T	N	C	C	C	C	N	G	G	T	T	C	276	AWCC	FORMERSOVIETUNION	SOVIETUNION	100492	MALAKOF ?	.	cul
	293	WAPO-A1b	A	T	T	G	T	C	C	T	N	C	C	C	C	G	G	G	T	T	C	293	AWCC	FORMERSOVIETUNION	SOVIETUNION	122179	PODOLJANSKAJA	.	cul
	367	WAPO-A1b	A	T	T	G	T	C	C	T	N	C	C	C	C	G	G	G	T	T	C	367	AWCC	FORMERSOVIETUNION	SOVIETUNION	101592	VOSTOK	.	cul
	120	WAPO-A1b	A	T	T	G	T	C	C	T	T	C	C	C	C	G	G	G	T	T	C	120	AWCC	FORMERSOVIETUNION	SOVIETUNION	115702	AVRORA	.	cul
	181	WAPO-A1b	A	T	T	G	T	C	C	T	T	C	C	C	C	G	G	N	N	T	C	181	AWCC	FORMERSOVIETUNION	SOVIETUNION	107409	GIRCA 0274	.	cul
	183	WAPO-A1b	A	T	T	G	T	C	C	T	T	C	C	C	C	G	G	G	T	T	C	183	AWCC	FORMERSOVIETUNION	SOVIETUNION	116136	GRAECUM 114	.	cul
	263	WAPO-A1b	A	T	T	G	T	C	C	T	T	C	C	C	C	G	G	G	T	T	C	263	AWCC	FORMERSOVIETUNION	SOVIETUNION	116191	KOLLEKTIVNAJA	S	cul
	266	WAPO-A1b	A	T	T	G	T	C	C	T	T	C	C	C	C	G	G	G	T	T	C	266	AWCC	FORMERSOVIETUNION	SOVIETUNION	123342	KUBANSKAJA 24	.	cul
	267	WAPO-A1b	A	N	T	G	T	C	C	T	T	C	C	C	C	G	G	G	T	T	C	267	AWCC	FORMERSOVIETUNION	SOVIETUNION	123343	KUBANSKAJA 24 S	.	cul
	306	WAPO-A1b	A	T	T	G	T	C	C	T	T	C	C	C	C	G	G	G	T	T	C	306	AWCC	FORMERSOVIETUNION	SOVIETUNION	114961	PSENICNO-PUREINYJ GIBRID 186	W	cul
	323	WAPO-A1b	A	T	T	G	T	C	C	T	T	C	C	C	C	G	G	G	T	T	C	323	AWCC	FORMERSOVIETUNION	SOVIETUNION	105570	RUSSIAN 9	.	cul
	327	WAPO-A1b	A	T	N	G	T	C	C	T	T	C	C	C	C	G	G	G	T	T	C	327	AWCC	FORMERSOVIETUNION	SOVIETUNION	117630	SARATOVSKAJA 39	.	cul
	333	WAPO-A1b	A	T	T	G	T	C	C	N	T	C	C	C	C	G	N	G	T	T	C	333	AWCC	FORMERSOVIETUNION	SOVIETUNION	111868	SKALA	S	cul
	354	WAPO-A1b	A	T	T	G	T	C	C	T	T	C	C	C	C	N	G	G	T	T	C	354	AWCC	FORMERSOVIETUNION	SOVIETUNION	117571	UKRAINKA	.	cul
	355	WAPO-A1b	A	T	T	G	T	C	C	T	T	C	C	C	C	G	G	G	T	T	C	355	AWCC	FORMERSOVIETUNION	SOVIETUNION	116952	ULIANOVKA	.	cul
	361	WAPO-A1b	A	T	T	G	T	C	C	T	T	C	C	C	C	N	G	G	T	T	C	361	AWCC	FORMERSOVIETUNION	SOVIETUNION	116937	VALKI 141-R-E-34	.	cul
	363	WAPO-A1b	A	N	T	G	T	C	C	T	T	C	C	C	C	N	G	G	T	T	C	363	AWCC	FORMERSOVIETUNION	SOVIETUNION	116920	VALKI 5-R-E-34	.	cul
	366	WAPO-A1b	A	T	T	G	T	C	C	T	T	C	C	C	C	G	G	G	T	T	C	366	AWCC	FORMERSOVIETUNION	SOVIETUNION	114946	VELUTINUM	.	cul
	128	WAPO-A1b	N	T	T	G	T	C	C	T	N	C	C	C	C	G	G	G	T	T	C	128	AWCC	FORMERSOVIETUNION	SOVIETUNION	115303	BENZENGUBSKAIA	.	cul
	305	WAPO-A1b	N	T	T	G	T	C	C	T	N	C	C	C	C	G	G	G	T	T	C	305	AWCC	FORMERSOVIETUNION	SOVIETUNION	117234	PRIBOI	W	cul
	349	WAPO-A1b	N	T	T	G	T	C	C	N	N	C	C	C	C	N	N	G	T	T	C	349	AWCC	FORMERSOVIETUNION	SOVIETUNION	116963	TULUN 408	.	cul
	290	WAPO-A1b	N	T	T	G	T	C	C	T	T	C	C	C	C	N	G	G	T	T	C	290	AWCC	FORMERSOVIETUNION	SOVIETUNION	110547	ONOHOISKAJA 4	.	cul
	317	WAPO-A1b	N	T	T	G	T	C	C	T	T	C	C	C	C	G	G	G	T	T	C	317	AWCC	FORMERSOVIETUNION	SOVIETUNION	105571	RUSSIA 9	.	cul
	375	WAPO-A1b	N	T	T	G	T	C	C	T	T	C	C	C	C	G	G	G	T	T	C	375	AWCC	FORMERSOVIETUNION	SOVIETUNION	116189	ZARIA	S	cul
	174	WAPO-A1b	A	T	T	G	T	C	C	T	N	C	C	C	N	N	G	G	T	T	C	174	AWCC	FORMERSOVIETUNION	SOVIETUNION	119462	ERYTHROSPERMUM 341	.	cul
	131	WAPO-A1b	A	T	T	G	T	C	C	T	N	C	N	C	C	G	G	G	T	T	C	130	AWCC	FORMERSOVIETUNION	SOVIETUNION	118168	BIRIUSKINKA	S	cul
	157	WAPO-A1b	A	T	T	G	T	C	C	T	N	N	C	C	C	N	G	G	T	T	C	157	AWCC	FORMERSOVIETUNION	SOVIETUNION	115079	DANKOVI TRITICUM AESTIVUM VAR ALBIDUM	.	cul
	289	WAPO-A1b	A	T	T	G	T	C	C	T	N	N	C	C	C	G	G	G	T	T	C	289	AWCC	FORMERSOVIETUNION	SOVIETUNION	115788	OMSKAJA 2078	.	cul
	318	WAPO-A1b	A	T	T	G	T	C	C	T	N	N	C	C	C	N	G	G	T	T	C	318	AWCC	FORMERSOVIETUNION	SOVIETUNION	112181	RUSSIAN	.	cul
	155	WAPO-A1b	A	T	T	G	T	C	C	T	T	N	C	C	C	G	G	G	T	T	C	155	AWCC	FORMERSOVIETUNION	SOVIETUNION	110549	DALNEVOSTOCNAJA	.	cul
	199	WAPO-A1b	A	T	T	G	T	C	C	T	T	N	C	C	C	G	G	G	T	T	C	199	AWCC	FORMERSOVIETUNION	SOVIETUNION	102594	HOSTIANUM	.	cul
	279	WAPO-A1b	A	T	T	G	T	C	C	T	T	N	C	C	C	N	G	G	T	T	C	279	AWCC	FORMERSOVIETUNION	SOVIETUNION	114880	MIRONOVSKAJA 808	W	cul
	362	WAPO-A1b	A	N	T	G	T	C	C	T	T	N	C	C	C	N	N	G	T	T	C	362	AWCC	FORMERSOVIETUNION	SOVIETUNION	116927	VALKI 38-R-E-MG	.	cul
	175	WAPO-A1b	N	T	T	G	T	C	C	T	N	N	C	C	C	N	G	G	T	T	C	175	AWCC	FORMERSOVIETUNION	SOVIETUNION	114940	ERYTHROSPERMUM 917	.	cul
	186	WAPO-A1b	N	N	T	G	T	C	C	T	T	N	C	C	C	G	G	G	T	T	C	186	AWCC	FORMERSOVIETUNION	SOVIETUNION	116184	GRAZUCAJ	S	cul
	184	WAPO-A1b	A	T	T	G	T	C	C	N	N	N	N	C	C	N	G	G	T	T	C	184	AWCC	FORMERSOVIETUNION	SOVIETUNION	111566	GRAECUM 29686	.	cul
	147	WAPO-A1b	A	T	T	G	T	C	C	T	T	C	C	C	C	G	G	G	T	T	C	147	AWCC	RUSSIA	SOVIETUNION	140573	CHAKINSKAYA306	W	cul
	325	WAPO-A1b	A	T	T	G	T	C	C	T	T	C	C	C	C	G	G	G	T	T	C	325	AWCC	RUSSIA	SOVIETUNION	125775	RUSSIAN W.W. 176	.	cul
	165	WAPO-A1b	N	N	T	G	T	C	C	T	N	C	C	C	C	N	G	G	T	T	C	165	AWCC	RUSSIA	SOVIETUNION	123446	DONSKAJA POLUKARLIKOVAJA	.	cul
	376	WAPO-A1b	A	T	T	G	T	C	C	T	T	C	C	C	C	G	G	G	T	T	C	376	AWCC	UKRAINE	SOVIETUNION	142240	ZOLOTAVA	.	cul
	547	WAPO-A1b	A	T	T	G	T	C	C	T	T	N	C	N	C	G	G	G	T	T	C	547	USDA GRIN	UKRAINE	SOVIETUNION	PI 262616	Belocerkovskaja 198	S	cul
	614	WAPO-A1b	N	T	T	N	N	N	C	T	N	N	C	C	C	G	G	G	T	T	C	614	USDA GRIN	UKRAINE	SOVIETUNION	PI 64109	Kooperatorka	W	cul
	153	WAPO-A1b	N	T	T	G	T	C	C	T	T	N	C	C	C	N	G	G	T	T	C	153	AWCC	UKRAINE	SOVIETUNION	142238	DACHNAYA 7	.	cul
	315	WAPO-A1b-T	N	T	T	G	T	C	T	T	T	N	C	T	N	G	G	G	T	T	C	315	AWCC	FORMERSOVIETUNION	SOVIETUNION	105573	RUSSIA 21	.	cul
	335	WAPO-A1c	G	N	T	G	C	G	T	A	G	T	T	T	G	N	G	G	T	T	G	335	AWCC	UNITEDSTATES	AmericaN	121102	SPINKCOTA	S	cul
	613	WAPO-A1c	N	T	T	G	C	G	T	T	N	N	N	N	N	N	G	G	T	T	G	613	USDA GRIN	UNITEDSTATES	AmericaN	CItr 13701	Knox 62	W	cul
	635	WAPO-A1c	G	T	T	G	C	G	N	N	G	T	T	T	G	G	G	G	T	T	G	635	USDA GRIN	UNITEDSTATES	AmericaN	CItr 17768	Purdue TBR 76-1-3	W	cul
	630	WAPO-A1c	N	T	T	G	N	N	T	N	N	T	T	T	G	G	G	G	T	T	N	630	USDA GRIN	UNITEDSTATES	AmericaN	PI 633876	P921696	F	cul
	458	WAPO-A1c	G	T	T	G	N	N	N	N	G	N	T	T	G	G	G	G	T	T	G	458	USDA GRIN	JAPAN	AsiaEast	PI 383988	Furutsu Masari	S	cul
	162	WAPO-A1c	G	T	T	G	C	G	T	N	G	T	T	T	G	G	G	G	T	T	G	162	AWCC	ROMANIA	EuropeEast	119821	DOINA	.	cul
	597	WAPO-A1c	G	T	T	G	N	N	T	N	N	T	T	T	N	G	G	G	T	T	N	597	USDA GRIN	FRANCE	EuropeWest	PI 339845	Etendard	W	cul
	453	WAPO-A1c	N	T	T	G	C	G	T	N	N	N	T	T	G	N	G	G	T	T	G	453	USDA GRIN	ITALY	EuropeWest	PI 266142	Damiano Chiesa	S	cul
	1024	WAPO-A1c	N	T	T	G	N	N	N	N	N	T	T	T	G	G	G	G	T	T	G	1024	USDA GRIN	NETHERLANDS	EuropeWest	PI 192361	Emma	S	cul
	176	WAPO-A1c	G	T	T	G	C	G	T	N	G	N	T	T	G	G	G	G	T	T	G	176	AWCC	PORTUGAL	EuropeWest	102351	ESTACAO	.	cul
	605	WAPO-A1c	G	T	T	N	N	N	T	N	G	T	T	T	G	G	N	N	N	N	N	605	USDA GRIN	UNITEDKINGDOM	EuropeWest	CItr 6316	Gold Drop	W	cul
	641	WAPO-A1c	N	N	T	G	N	N	T	T	N	N	T	T	G	G	N	G	T	N	N	641	USDA GRIN	NEWZEALAND	OCEANIA	PI 283865	Solid-Straw Velvet	W	cul
	126	WAPO-A1c	N	N	T	G	C	G	T	N	G	N	T	T	G	G	G	G	T	T	G	126	AWCC	FORMERSOVIETUNION	SOVIETUNION	103900	BELOCERKOVSKAJA 198	.	cul
	268	WAPO-A1c	G	T	T	G	C	G	T	N	G	T	T	T	G	G	G	G	T	T	G	268	AWCC	FORMERSOVIETUNION	SOVIETUNION	115762	KUBANSKAJA 29	.	cul
	339	WAPO-A1c	G	T	T	G	C	G	T	N	N	T	T	T	G	G	G	G	T	T	G	339	AWCC	FORMERSOVIETUNION	SOVIETUNION	110465	STRAMPELLI	W	cul
	334	WAPO-A1c	N	T	T	G	C	G	N	N	N	T	T	T	G	G	G	G	T	T	N	334	AWCC	FORMERSOVIETUNION	SOVIETUNION	114949	SKOROSPELKA 36	.	cul
	Different T. aestivum subspecies
	Triticum aestivum subsp. compactum
	111	WAPO-A1b	N	T	T	G	T	C	C	T	T	C	C	C	N	G	G	G	T	T	C	111	USDA GRIN	ARMENIA	AsiaMiddle	PI 372151	Vardenik 9	S
	926	WAPO-A1b	A	T	T	G	T	C	C	T	T	C	C	C	C	G	G	G	T	T	C	926	AWCC	GEORGIA	AsiaMiddle	132253	GEORGIA W10107	S
	928	WAPO-A1b	A	T	T	G	T	C	C	T	N	C	C	C	C	N	G	G	T	T	C	928	AWCC	FORMERSOVIETUNION	SOVIETUNION	132256	LENNINGRAD W3720	S
	Triticum aestivum subsp. macha
	435	WAPO-A1a	N	C	A	A	C	G	T	A	N	N	C	T	C	N	N	T	A	C	C	435	USDA GRIN	GEORGIA	AsiaMiddle	PI 572912	H Tri 13615/87	S
	607	WAPO-A1a	N	C	A	A	C	G	N	N	G	C	C	T	C	N	N	T	A	C	N	607	USDA GRIN	UNITEDSTATES	AmericaN	PI 542466	H86-708	W
	617	WAPO-A1a	G	C	A	A	C	G	T	A	N	C	C	T	C	N	N	T	A	C	C	617	USDA GRIN	FORMERSOVIETUNION	SOVIETUNION	PI 352466	Letshchumicum	W
	Triticum aestivum subsp. spelta
	532	WAPO-A1a	N	N	A	A	N	N	T	N	N	N	C	T	C	N	C	N	N	N	C	532	USDA GRIN	SPAIN	EuropeWest	PI 348773	69Z6.960	S
	424	WAPO-A1b	A	T	T	G	N	C	C	N	T	C	C	C	C	G	G	G	T	T	C	424	USDA GRIN	DENMARK	EuropeWest	PI 361768	DN-2135	S
	426	WAPO-A1b	A	T	T	G	T	C	C	T	T	C	C	C	C	G	G	G	T	T	C	426	USDA GRIN	DENMARK	EuropeWest	PI 361813	DN-2269	S
	495	WAPO-A1b	A	T	T	G	T	C	C	T	T	C	C	C	C	G	G	G	T	T	C	495	USDA GRIN	MEXICO	AmericaL	PI 520066	26867-302Y-300M-OY	S
	548	WAPO-A1b	A	T	T	G	T	C	C	T	N	N	C	C	C	G	G	G	T	T	C	548	USDA GRIN	UNITEDKINGDOM	EuropeWest	PI 355704	69Z5.194	S
	549	WAPO-A1b	A	T	T	G	T	C	C	N	T	C	C	C	C	G	G	G	T	T	C	549	USDA GRIN	UNITEDKINGDOM	EuropeWest	PI 330558	Coeruleum	S
	582	WAPO-A1b	N	T	T	G	T	C	C	T	T	C	C	C	C	G	G	G	T	T	C	581	USDA GRIN	GERMANY	EuropeWest	PI 348141	69Z6.304	W
	398	WAPO-A1c	N	C	N	N	C	G	T	A	N	T	N	T	G	N	G	G	T	T	G	398	USDA GRIN	BELGIUM	EuropeWest	PI 348303	69Z6.472	S
	399	WAPO-A1c	N	T	T	G	C	G	N	N	N	T	N	N	N	G	G	G	T	T	G	399	USDA GRIN	BELGIUM	EuropeWest	PI 348360	69Z6.532	S
	425	WAPO-A1c	G	T	T	G	C	G	T	N	G	N	T	T	G	G	G	G	T	T	G	425	USDA GRIN	DENMARK	EuropeWest	PI 361813	DN-2269	S
	524	WAPO-A1c	N	T	T	G	N	N	N	N	G	T	T	T	G	G	G	G	T	T	G	524	USDA GRIN	SERBIA	EuropeEast	PI 221419	Album	S
	558	WAPO-A1c	G	N	T	G	N	N	N	N	N	N	T	T	G	G	G	G	T	T	G	558	USDA GRIN	UNITEDSTATES	AmericaN	PI 168680	Bearded Spelt	S
	602	WAPO-A1c	G	T	N	N	C	G	T	T	N	T	N	N	N	N	G	G	N	T	G	602	USDA GRIN	BELGIUM	EuropeWest	PI 615267	GBXTS-0036	W
	663	WAPO-A1c	G	T	T	G	N	N	N	N	N	N	T	T	G	G	G	G	T	T	G	663	USDA GRIN	UNITEDSTATES	AmericaN	PI 15865	Red Winter	F
		WAPO-A1c	G	T	T	G	C	G	T	A	G	T	T	T	G	G	G	G	T	T	G		Spelt sequenced genome. Wheat PanGenome p[roject
	Triticum aestivum subsp. sphaerococcum
	397	WAPO-A1a	N	N	A	N	N	N	T	N	G	C	C	T	C	A	C	T	A	C	C	397	USDA GRIN	BELGIUM	EuropeWest	PI 190982	2531	S
	551	WAPO-A1a	N	N	A	A	C	G	N	N	G	C	C	T	C	A	C	T	A	C	C	551	USDA GRIN	UNITEDKINGDOM	EuropeWest	PI 330556	Echinatum	S
	923	WAPO-A1a	G	C	A	A	C	G	T	A	N	C	C	T	C	A	C	T	A	C	C	923	AWCC	INDIA	AsiaEast	101198	Aus28770	S
	Using the promoter and C47F markers, two additionla accessions of T. aestivum supsp. sphaerococcum
	were found to have the WAPO-A1a allele																						6x Exome captures Includes		H1	H2	H3
																							T. spelta		1	6	8
																							T. macha		3	0	0
																							T. compactum		0	3	0
																							T. sphaerococcum		5	0	0

## Sheet: T. durum
Haplotype	Promoter	Coding	Line	TAXON	Original Source	PLANTID	COUNTRY	STATE
WAPO-A1a	P-	C	PI57593	T. turgidum ssp. durum	11TC 075-2	148	Ukraine	Dnipropetrovsk
WAPO-A1a	P-	C	PI57595	T. turgidum ssp. durum	11TC 076	151	Ukraine	Dnipropetrovsk
WAPO-A1a	P-	C	PI57599	T. turgidum ssp. durum	11TC 077-1	211	Ukraine	Dnipropetrovsk
WAPO-A1a	P-	C	PI57602	T. turgidum ssp. durum	11TC 078-2	217	Ukraine	Dnipropetrovsk
WAPO-A1a	P-	C	PI68275	T. turgidum ssp. durum	11TC 082-2	128	Azerbaijan
WAPO-A1a	P-	C	PI68288	T. turgidum ssp. durum	11TC 083-1	410	Azerbaijan
WAPO-A1a	P-	C	PI70718	T. turgidum ssp. durum	11TC 085-2	8	Iraq
WAPO-A1a	P-	C	PI70720	T. turgidum ssp. durum	11TC 086-1	10	Iraq
WAPO-A1a	P-	C	PI70724	T. turgidum ssp. durum	11TC 087-1	17	Iraq
WAPO-A1a	P-	C	PI70728	T. turgidum ssp. durum	11TC 088-3	30	Iraq
WAPO-A1a	P-	C	PI70732	T. turgidum ssp. durum	11TC 089-1	39	Iraq
WAPO-A1a	P-	C	PI74830	T. turgidum ssp. durum	11TC 091-1	2912	China	Jiangsu
WAPO-A1a	P-	C	PI78810	T. turgidum ssp. durum	NSGC	CItr 10108	Georgia
WAPO-A1a	P-	C	PI81792	T. turgidum ssp. durum	11TC 094-1	Marching No. 8	Japan	Hokkaido
WAPO-A1a	P-	C	PI84529	T. turgidum ssp. durum	11TC 095-1	224	Uzbekistan
WAPO-A1a	P-	C	PI89642	T. turgidum ssp. durum	11TC 096-2		Honduras	Cortes
WAPO-A1a	P-	C	PI91956	T. turgidum ssp. durum	11TC 097-1	Chumpe Negro	Peru	Junin
WAPO-A1a	P-	C	PI94701	T. turgidum ssp. durum	11TC 098-1	390	Ancient Palestine
WAPO-A1a	P-	C	PI94703	T. turgidum ssp. durum	11TC 099-1	392	Ancient Palestine
WAPO-A1a	P-	C	PI94705	T. turgidum ssp. durum	11TC 100-1	394	Ancient Palestine
WAPO-A1a	P-	C	PI94710	T. turgidum ssp. durum	11TC 101-2	409	Former Soviet Union
WAPO-A1a	P-	C	PI94713	T. turgidum ssp. durum	11TC 102-1	417	Italy
WAPO-A1a	P-	C	PI94758	T. turgidum ssp. durum	11TC 103-1	226	Ethiopia
WAPO-A1a	P-	C	CItr5122	T. turgidum ssp. durum	11TC 002	Huguenot	Australia	Western Australia
WAPO-A1a	P-	C	CItr6874	T. turgidum ssp. durum	11TC 003-1	Hamira	Tunisia
WAPO-A1a	P-	C	CItr6876	T. turgidum ssp. durum	NSGC	Mahmoudi	Tunisia
WAPO-A1a	P-	C	CItr7669	T. turgidum ssp. durum	11TC 005-2	CI 7669	Russian Federation
WAPO-A1a	P-	C	CItr8164	T. turgidum ssp. durum	11TC 006-1+2	Cuzco	Peru	Cuzco
WAPO-A1a	P-	C	CItr8882	T. turgidum ssp. durum	11TC 007-1	II-19-203	United States	Minnesota
WAPO-A1a	P-	C	CItr11496	T. turgidum ssp. durum	11TC 009	Wash. No. 2606	China	Heilongjiang
WAPO-A1a	P-	C	CItr12032	T. turgidum ssp. durum	NSGC	ND No. 321	United States	North Dakota
WAPO-A1a	P-	C	CItr12818	T. turgidum ssp. durum	11TC 011, NSGC	Nursith	Israel
WAPO-A1a	P-	C	CItr13246	T. turgidum ssp. durum	NSGC	Ramsey	United States	North Dakota
WAPO-A1a	P-	C	CItr13338	T. turgidum ssp. durum	11TC 013-1	RL 3174.6	Canada	Manitoba
WAPO-A1a	P-	C	CItr14091	T. turgidum ssp. durum	11TC 015-1	CI 14091	Unknown
WAPO-A1a	P-	C	CItr14093	T. turgidum ssp. durum	11TC 016-1	CI 14093	Unknown
WAPO-A1a	P-	C	CItr14094	T. turgidum ssp. durum	11TC 017-1	CI 14094	Unknown
WAPO-A1a	P-	C	CItr14099	T. turgidum ssp. durum	11TC 018-2	ELS 6304-58-1	Ethiopia
WAPO-A1a	P-	C	CItr14268	T. turgidum ssp. durum	11TC 019-2	DT 184	Canada	Manitoba
WAPO-A1a	P-	C	CItr14374	T. turgidum ssp. durum	NSGC	497-360	Lebanon
WAPO-A1a	P-	C	CItr14434	T. turgidum ssp. durum	11TC 021-2	377b	Ethiopia	Shewa
WAPO-A1a	P-	C	CItr14559	T. turgidum ssp. durum	11TC 023-2	Hercules	Canada	Manitoba
WAPO-A1a	P-	C	CItr14618	T. turgidum ssp. durum	NSGC	ELS 6304-69	Ethiopia	Shewa
WAPO-A1a	P-	C	CItr14623	T. turgidum ssp. durum	11TC 025-2	ELS 6404-73-2	Ethiopia	Shewa
WAPO-A1a	P-	C	CItr14699	T. turgidum ssp. durum	11TC 026-2	ELS 6404-94-5	Ethiopia	Harer
WAPO-A1a	P-	C	CItr14798	T. turgidum ssp. durum	11TC 027-1	ELS 6404-121-4	Ethiopia	Tigre
WAPO-A1a	P-	C	CItr14809	T. turgidum ssp. durum	11TC 028-2	ELS 6404-124-1	Eritrea	Asmara
WAPO-A1a	P-	C	CItr14810	T. turgidum ssp. durum	11TC 029-1	ELS 6404-124-2	Eritrea	Asmara
WAPO-A1a	P-	C	CItr14813	T. turgidum ssp. durum	11TC 030	ELS 6404-126-2	Eritrea
WAPO-A1a	P-	C	CItr14814	T. turgidum ssp. durum	11TC 031	ELS 6404-126-3	Eritrea
WAPO-A1a	P-	C	CItr14816	T. turgidum ssp. durum	11TC 032-1	ELS 6404-127	Eritrea
WAPO-A1a	P-	C	CItr14965	T. turgidum ssp. durum	NSGC	CI 14965	Unknown
WAPO-A1a	P-	C	CItr15159	T. turgidum ssp. durum	NSGC	Oued Zenati	France
WAPO-A1a	P-	C	CItr15422	T. turgidum ssp. durum	11TC 038	Hmira	Tunisia	Kebili
WAPO-A1a	P-	C	CItr15500	T. turgidum ssp. durum	11TC 039	5136-11	Tunisia	Tozeur
WAPO-A1a	P-	C	CItr15513	T. turgidum ssp. durum	11TC 040-1	Melange	Tunisia	Tozeur
WAPO-A1a	P-	C	CItr15769	T. turgidum ssp. durum	11TC 041-1	ND 64-76	United States	North Dakota
WAPO-A1a	P-	C	CItr15814	T. turgidum ssp. durum	11TC 042	ND 64-33	United States	North Dakota
WAPO-A1a	P-	C	CItr15911	T. turgidum ssp. durum	11TC 043-2	Ajili	Tunisia	Kebili
WAPO-A1a	P-	C	CItr17337	T. turgidum ssp. durum	11TC 044-2	Wakooma	Canada	Saskatchewan
WAPO-A1a	P-	C	CItr17341	T. turgidum ssp. durum	11TC 045-2	Macoun	Canada	Saskatchewan
WAPO-A1a	P-	C	CItr17757	T. turgidum ssp. durum	11TC 046-1	Coulter	Canada	Manitoba
WAPO-A1a	P-	C	PI7464	T. turgidum ssp. durum	11TC 048-2	Blanco	Spain	Cordoba
WAPO-A1a	P-	C	PI32156	T. turgidum ssp. durum	11TC 049-2	Amerikanka	Russian Federation	Samara
WAPO-A1a	P-	C	PI38624	T. turgidum ssp. durum	11TC 050-1	Theunissen	South Africa	Transvaal
WAPO-A1a	P-	C	PI40938	T. turgidum ssp. durum	11TC 051-1	Type No. 1	Pakistan	Punjab
WAPO-A1a	P-	C	PI40939	T. turgidum ssp. durum	11TC 052-1	Type No. 2	Pakistan	Punjab
WAPO-A1a	P-	C	PI41050	T. turgidum ssp. durum	11TC 053-1	Berbern	Tunisia
WAPO-A1a	P-	C	PI41343	T. turgidum ssp. durum	11TC 054-1	Potia Nadiad	India	Gujarat
WAPO-A1a	P-	C	PI41353	T. turgidum ssp. durum	11TC 055-1	Lal of Batala	India	Punjab
WAPO-A1a	P-	C	PI43247	T. turgidum ssp. durum	11TC 056-2, NSGC	Deves	Greece	Thessaly
WAPO-A1a	P-	C	PI43341	T. turgidum ssp. durum	11TC 058-1	411	Uruguay
WAPO-A1a	P-	C	PI43342	T. turgidum ssp. durum	11TC 059-2	805	Uruguay
WAPO-A1a	P-	C	PI45441	T. turgidum ssp. durum	11TC 060-2	Blue Beard	South Africa	Free State
WAPO-A1a	P-	C	PI45442	T. turgidum ssp. durum	11TC 061-1	40	South Africa	Free State
WAPO-A1a	P-	C	PI47888	T. turgidum ssp. durum	11TC 062-1	Enano de Jaen	Spain	Jaen
WAPO-A1a	P-	C	PI47891	T. turgidum ssp. durum	11TC 063-2	Rubio Entrelargo del Montijo	Spain	Badajoz
WAPO-A1a	P-	C	PI50929	T. turgidum ssp. durum	11TC 064-1	933	Tanzania	Zanzibar
WAPO-A1a	P-	C	PI51210	T. turgidum ssp. durum	11TC 065-1	Mahmoudi	Tunisia
WAPO-A1a	P-	C	PI54432	T. turgidum ssp. durum	11TC 066	Tripshiro	Libya
WAPO-A1a	P-	C	PI55543	T. turgidum ssp. durum	11TC 067-2	Souri	Tunisia
WAPO-A1a	P-	C	PI56245	T. turgidum ssp. durum	11TC 068-2	Cascalvo	Portugal	Lisboa
WAPO-A1a	P-	C	PI57194	T. turgidum ssp. durum	11TC 069-1	CItr 7141	Georgia
WAPO-A1a	P-	C	PI57555	T. turgidum ssp. durum	11TC 070-1, NSGC	58	Ukraine	Dnipropetrovsk
WAPO-A1a	P-	C	PI57556	T. turgidum ssp. durum	11TC 071-2	60	Ukraine	Dnipropetrovsk
WAPO-A1a	P-	C	PI57558	T. turgidum ssp. durum	11TC 072-1	65	Ukraine	Dnipropetrovsk
WAPO-A1a	P-	C	PI57560	T. turgidum ssp. durum	11TC 073-1	70	Ukraine	Dnipropetrovsk
WAPO-A1a	P-	C	PI57562	T. turgidum ssp. durum	11TC 074-1	75	Ukraine	Dnipropetrovsk
WAPO-A1a	P-	C	PI192334	T. turgidum ssp. durum	NSGC	Marrocos	Morocco
WAPO-A1a	P-	C	PI192399	T. turgidum ssp. durum	NSGC	Roseta	Italy
WAPO-A1a	P-	C	PI192454	T. turgidum ssp. durum	11TC 180-1	Equator	Kenya	Rift Valley
WAPO-A1a	P-	C	PI192640	T. turgidum ssp. durum	11TC 181-1 OP	Mers Louadjina	Morocco
WAPO-A1a	P-	C	PI192657	T. turgidum ssp. durum	11TC 182, NSGC	Kasba Tadla	Morocco
WAPO-A1a	P-	C	PI192665	T. turgidum ssp. durum	11TC 183-1	Marrocos	Morocco
WAPO-A1a	P-	C	PI192711	T. turgidum ssp. durum	NSGC	Ostpreuss	Sweden	Gotland
WAPO-A1a	P-	C	PI192820	T. turgidum ssp. durum	11TC 185-1	Pombinho	Portugal
WAPO-A1a	P-	C	PI192836	T. turgidum ssp. durum	11TC 186-2	Candeal de Grao Escuro	Portugal	Beja
WAPO-A1a	P-	C	PI192848	T. turgidum ssp. durum	11TC 187-2	Entrelargo de Montijo	Spain	Badajoz
WAPO-A1a	P-	C	PI192852	T. turgidum ssp. durum	11TC 188-1	Amarelo de Barba Preta	Portugal	Santarem
WAPO-A1a	P-	C	PI193920	T. turgidum ssp. durum	11TC 189-2	Tremez Rijo	Portugal
WAPO-A1a	P-	C	PI195693	T. turgidum ssp. durum	11TC 190, NSGC	9493	Ethiopia	Shewa
WAPO-A1a	P-	C	PI195695	T. turgidum ssp. durum	11TC 191-1, NSGC	9525	Ethiopia	Shewa
WAPO-A1a	P-	C	PI196093	T. turgidum ssp. durum	11TC 193-2	9731	Ethiopia	Welo
WAPO-A1a	P-	C	PI204033	T. turgidum ssp. durum	11TC 194-1	Marques	Portugal
WAPO-A1a	P-	C	PI208910	T. turgidum ssp. durum	11TC 195-1	Sin El-Jamil	Iraq
WAPO-A1a	P-	C	PI209274	T. turgidum ssp. durum	11TC 196	G 51/57	Australia	New South Wales
WAPO-A1a	P-	C	PI209277	T. turgidum ssp. durum	11TC 197-1	G 51/65	Australia	New South Wales
WAPO-A1a	P-	C	PI210381	T. turgidum ssp. durum	11TC 198-1	Vakilagha	Iran
WAPO-A1a	P-	C	PI210912	T. turgidum ssp. durum	11TC 199-1	T 3	Pakistan	Punjab
WAPO-A1a	P-	C	PI210946	T. turgidum ssp. durum	11TC 201	Akathiotico Asprotheri	Cyprus
WAPO-A1a	P-	C	PI113395	T. turgidum ssp. durum	11TC 104-1	5P4	Egypt
WAPO-A1a	P-	C	PI113397	T. turgidum ssp. durum	11TC 105-2, NSGC	1P1	Egypt
WAPO-A1a	P-	C	PI113398	T. turgidum ssp. durum	11TC 106-2, NSGC	1P2	Egypt
WAPO-A1a	P-	C	PI113951	T. turgidum ssp. durum	11TC 107-1	17404	Jordan
WAPO-A1a	P-	C	PI113964	T. turgidum ssp. durum	11TC 108-1	17425	Jordan
WAPO-A1a	P-	C	PI115514	T. turgidum ssp. durum	11TC 109-1, NSGC	Kaligawaran	India	Maharashtra
WAPO-A1a	P-	C	PI134929	T. turgidum ssp. durum	NSGC	2901	Portugal
WAPO-A1a	P-	C	PI138971	T. turgidum ssp. durum	11TC 111, NSGC	Peliss	Algeria
WAPO-A1a	P-	C	PI152567	T. turgidum ssp. durum	11TC 112, NSGC	Aden	Yemen
WAPO-A1a	P-	C	PI153727	T. turgidum ssp. durum	NSGC	Beliouni	North Africa
WAPO-A1a	P-	C	PI157953	T. turgidum ssp. durum	11TC 114	438147B	Italy	Sicily
WAPO-A1a	P-	C	PI157957	T. turgidum ssp. durum	11TC 115-1	Regina	Italy	Sicily
WAPO-A1a	P-	C	PI163274	T. turgidum ssp. durum	11TC 116-1	Candeal	Ecuador
WAPO-A1a	P-	C	PI165476	T. turgidum ssp. durum	11TC 117-1	Montevideo	Uruguay	Montevideo
WAPO-A1a	P-	C	PI166327	T. turgidum ssp. durum	NSGC	Sensati	Turkey	Urfa
WAPO-A1a	P-	C	PI167718	T. turgidum ssp. durum	11TC 120-2	3965	Turkey	Konya
WAPO-A1a	P-	C	PI168913	T. turgidum ssp. durum	11TC 122	RF 414-20	Mexico	Federal District
WAPO-A1a	P-	C	PI168916	T. turgidum ssp. durum	11TC 123-1	RF 416-3	Mexico	Federal District
WAPO-A1a	P-	C	PI168922	T. turgidum ssp. durum	11TC 124-2	RF 427-12	Mexico	Federal District
WAPO-A1a	P-	C	PI172556	T. turgidum ssp. durum	11TC 125-2	Tortcu	Turkey	Bolu
WAPO-A1a	P-	C	PI174625	T. turgidum ssp. durum	NSGC	Dur de Greece	France	Yvelines
WAPO-A1a	P-	C	PI174645	T. turgidum ssp. durum	11TC 127-2, NSGC	Huguenot	Australia	Western Australia
WAPO-A1a	P-	C	PI174646	T. turgidum ssp. durum	11TC 128-2	Huguenot Bariole 360	Tunisia
WAPO-A1a	P-	C	PI174697	T. turgidum ssp. durum	NSGC	Tounse	France	Yvelines
WAPO-A1a	P-	C	PI176228	T. turgidum ssp. durum	11TC 130-2, NSGC	9570a	Nepal
WAPO-A1a	P-	C	PI176289	T. turgidum ssp. durum	11TC 131-1	9723a	India	Madhya Pradesh
WAPO-A1a	P-	C	PI176291	T. turgidum ssp. durum	11TC 132	9725a	India	Madhya Pradesh
WAPO-A1a	P-	C	PI177919	T. turgidum ssp. durum	11TC 133-1	Cali	Turkey	Sinop
WAPO-A1a	P-	C	PI178143	T. turgidum ssp. durum	NSGC	Saribasak	Turkey	Kocaeli
WAPO-A1a	P-	C	PI178156	T. turgidum ssp. durum	11TC 135	Siha	Turkey	Adana
WAPO-A1a	P-	C	PI178758	T. turgidum ssp. durum	11TC 136-1	9848	Iraq	Baghdad
WAPO-A1a	P-	C	PI182113	T. turgidum ssp. durum	11TC 137-2	S-44	Pakistan	Sind
WAPO-A1a	P-	C	PI182412	T. turgidum ssp. durum	11TC 138-1	6686	Turkey	Sinop
WAPO-A1a	P-	C	PI182668	T. turgidum ssp. durum	11TC 139, NSGC	9925	Lebanon	El Beqaa
WAPO-A1a	P-	C	PI182669	T. turgidum ssp. durum	11TC 140, NSGC	9929	Lebanon	El Beqaa
WAPO-A1a	P-	C	PI182671	T. turgidum ssp. durum	11TC 141-1	9935	Lebanon	El Beqaa
WAPO-A1a	P-	C	PI182674	T. turgidum ssp. durum	11TC 142-1	Hourah	Lebanon	El Beqaa
WAPO-A1a	P-	C	PI182676	T. turgidum ssp. durum	11TC 143-1	9993	Lebanon	El Beqaa
WAPO-A1a	P-	C	PI182708	T. turgidum ssp. durum	11TC 144	E-1	Syria	Halab
WAPO-A1a	P-	C	PI182717	T. turgidum ssp. durum	11TC 145-1	F-7	Syria	Al Hasakah
WAPO-A1a	P-	C	PI182738	T. turgidum ssp. durum	11TC 146-1	9927	Lebanon	El Beqaa
WAPO-A1a	P-	C	PI183269	T. turgidum ssp. durum	NSGC	2	Saudi Arabia
WAPO-A1a	P-	C	PI183909	T. turgidum ssp. durum	11TC 148, NSGC	Legami	Saudi Arabia
WAPO-A1a	P-	C	PI184540	T. turgidum ssp. durum	11TC 149-1	H.M. 3	Portugal
WAPO-A1a	P-	C	PI184641	T. turgidum ssp. durum	11TC 150-2	Marques	Portugal	Portalegre
WAPO-A1a	P-	C	PI185233	T. turgidum ssp. durum	11TC 151-2	Carina	United Kingdom	England
WAPO-A1a	P-	C	PI185300	T. turgidum ssp. durum	11TC 152-2	H 1104 SEL 47 687	Argentina	Santa Fe
WAPO-A1a	P-	C	PI185301	T. turgidum ssp. durum	NSGC	H 1104 SEL 47 689	Argentina	Santa Fe
WAPO-A1a	P-	C	PI185722	T. turgidum ssp. durum	11TC 154-2	Cascalvo	Portugal	Coimbra
WAPO-A1a	P-	C	PI185762	T. turgidum ssp. durum	11TC 155-1+2	Alexandre ou Macaroco	Portugal
WAPO-A1a	P-	C	PI190937	T. turgidum ssp. durum	11TC 156-1	3901	Portugal
WAPO-A1a	P-	C	PI190977	T. turgidum ssp. durum	11TC 157, NSGC	3602	Portugal
WAPO-A1a	P-	C	PI191011	T. turgidum ssp. durum	11TC 158-1	Azulejo	Spain	Cadiz
WAPO-A1a	P-	C	PI191078	T. turgidum ssp. durum	11TC 159-2, NSGC	Colorado de Espera L 10	Spain	Zaragoza
WAPO-A1a	P-	C	PI191183	T. turgidum ssp. durum	NSGC	Raspinegro de Alcolea	Spain	Cordoba
WAPO-A1a	P-	C	PI191191	T. turgidum ssp. durum	NSGC	Recio de Iznalloz	Spain	Granada
WAPO-A1a	P-	C	PI191356	T. turgidum ssp. durum	11TC 162-1	Mariza Sadovo	Russian Federation
WAPO-A1a	P-	C	PI191448	T. turgidum ssp. durum	11TC 163-1	Dauno III	Italy	Latium
WAPO-A1a	P-	C	PI191488	T. turgidum ssp. durum	11TC 164	H 29 A 13781	Portugal
WAPO-A1a	P-	C	PI191571	T. turgidum ssp. durum	11TC 165-1, NSGC	Mahmoudi	France
WAPO-A1a	P-	C	PI191615	T. turgidum ssp. durum	11TC 166	Blancal de Nules	Spain	Castellon de Plana
WAPO-A1a	P-	C	PI191624	T. turgidum ssp. durum	11TC 167-1	HN ROD 35 13782	Portugal
WAPO-A1a	P-	C	PI191645	T. turgidum ssp. durum	NSGC	Timor	Brazil	Sao Paulo
WAPO-A1a	P-	C	PI191654	T. turgidum ssp. durum	11TC 169-1, NSGC	Gigante Ingles	Portugal
WAPO-A1a	P-	C	PI191816	T. turgidum ssp. durum	NSGC	HN ROD 40 14863	Portugal
WAPO-A1a	P-	C	PI191958	T. turgidum ssp. durum	11TC 171-2	Alexandre 058	Portugal	Lisboa
WAPO-A1a	P-	C	PI192044	T. turgidum ssp. durum	11TC 174-3	Pragana Preta	Portugal
WAPO-A1a	P-	C	PI192051	T. turgidum ssp. durum	11TC 175-2	Amarelo de Barba Branca	Portugal	Lisboa
WAPO-A1a	P-	C	PI192109	T. turgidum ssp. durum	11TC 176-2, NSGC	C F B	Angola
WAPO-A1a	P-	C	PI192179	T. turgidum ssp. durum	11TC 177, NSGC	Amarai Bianco	Ethiopia
WAPO-A1a	P-	C	PI283151	T. turgidum ssp. durum	11TC 274, NSGC	Italian	Jordan
WAPO-A1a	P-	C	PI283854	T. turgidum ssp. durum	11TC 277-1	Indore E2	India
WAPO-A1a	P-	C	PI283855	T. turgidum ssp. durum	11TC 278, NSGC	Narsingarh N121	India
WAPO-A1a	P-	C	PI283856	T. turgidum ssp. durum	11TC 279-1	Dhar 1	India
WAPO-A1a	P-	C	PI286063	T. turgidum ssp. durum	11TC 280-1	Apulicum	Poland
WAPO-A1a	P-	C	PI286076	T. turgidum ssp. durum	11TC 281-2	Bagudo 9032	Poland
WAPO-A1a	P-	C	PI289604	T. turgidum ssp. durum	11TC 283-1	161	United Kingdom	England
WAPO-A1a	P-	C	PI290473	T. turgidum ssp. durum	11TC 284	Akmamenka	Hungary	Pest
WAPO-A1a	P-	C	PI290486	T. turgidum ssp. durum	11TC 285-1	Acme	United States	South Dakota
WAPO-A1a	P-	C	PI290490	T. turgidum ssp. durum	11TC 286-2	Stewart	United States	North Dakota
WAPO-A1a	P-	C	PI290494	T. turgidum ssp. durum	11TC 287-1	Behaarter Taganrog	Hungary	Pest
WAPO-A1a	P-	C	PI290531	T. turgidum ssp. durum	11TC 288-1+2	Orientalischer	Hungary	Pest
WAPO-A1a	P-	C	PI292034	T. turgidum ssp. durum	11TC 289-1, NSGC	Juljulith	Israel
WAPO-A1a	P-	C	PI294587	T. turgidum ssp. durum	11TC 290-1	BH-4	Lebanon
WAPO-A1a	P-	C	PI294588	T. turgidum ssp. durum	11TC 291, NSGC	Haurani 27	Lebanon
WAPO-A1a	P-	C	PI295967	T. turgidum ssp. durum	11TC 292-1	Nursit 163	Israel
WAPO-A1a	P-	C	PI297849	T. turgidum ssp. durum	11TC 293	ELS 6304-8-A	Ethiopia	Shewa
WAPO-A1a	P-	C	PI298547	T. turgidum ssp. durum	11TC 294-1	ELS 6304-38	Ethiopia	Shewa
WAPO-A1a	P-	C	PI304919	T. turgidum ssp. durum	11TC 295-1, NSGC	Selbera	Morocco
WAPO-A1a	P-	C	PI306530	T. turgidum ssp. durum	11TC 296-1	Sloucena	Romania
WAPO-A1a	P-	C	PI306570	T. turgidum ssp. durum	11TC 297-3, NSGC	C 48	Italy	Latium
WAPO-A1a	P-	C	PI210947	T. turgidum ssp. durum	11TC 202-2	Akathiotico Naurotheri	Cyprus
WAPO-A1a	P-	C	PI210954	T. turgidum ssp. durum	11TC 203-2	Macrotheri	Cyprus
WAPO-A1a	P-	C	PI221409	T. turgidum ssp. durum	11TC 204-2	Spelmar	Serbia
WAPO-A1a	P-	C	PI221702	T. turgidum ssp. durum	NSGC	11	Indonesia
WAPO-A1a	P-	C	PI223152	T. turgidum ssp. durum	11TC 206	Durgi Karaki	Jordan
WAPO-A1a	P-	C	PI223155	T. turgidum ssp. durum	11TC 207-1	Gubieha Auttma	Jordan
WAPO-A1a	P-	C	PI223165	T. turgidum ssp. durum	11TC 208-1	Moghrabi	Jordan
WAPO-A1a	P-	C	PI223168	T. turgidum ssp. durum	11TC 209-1	Salti Balga	Jordan
WAPO-A1a	P-	C	PI223169	T. turgidum ssp. durum	11TC 210-1	Salti na Zimia	Jordan
WAPO-A1a	P-	C	PI223170	T. turgidum ssp. durum	11TC 211-1	Salti Norsi	Jordan
WAPO-A1a	P-	C	PI225324	T. turgidum ssp. durum	11TC 212-1	138	Iran
WAPO-A1a	P-	C	PI225325	T. turgidum ssp. durum	11TC 213-2	139	Iran
WAPO-A1a	P-	C	PI226576	T. turgidum ssp. durum	NSGC	409	Ethiopia	Shewa
WAPO-A1a	P-	C	PI230366	T. turgidum ssp. durum	NSGC	Perigo Candeal 18	Chile
WAPO-A1a	P-	C	PI230367	T. turgidum ssp. durum	NSGC	Perigo Candeal 24	Chile
WAPO-A1a	P-	C	PI231305	T. turgidum ssp. durum	11TC 217-2, NSGC	Perigo Candeal 5	Chile	Santiago
WAPO-A1a	P-	C	PI234381	T. turgidum ssp. durum	11TC 218-1	F 8	Jordan
WAPO-A1a	P-	C	PI234382	T. turgidum ssp. durum	11TC 219, NSGC	Horani Howawi	Jordan
WAPO-A1a	P-	C	PI234384	T. turgidum ssp. durum	11TC 220	Karaki Hamra	Jordan
WAPO-A1a	P-	C	PI234386	T. turgidum ssp. durum	11TC 221	Salti Quattma	Jordan
WAPO-A1a	P-	C	PI234387	T. turgidum ssp. durum	11TC 222	Sutra Na'an	Jordan
WAPO-A1a	P-	C	PI234388	T. turgidum ssp. durum	11TC 223-1	Zugbieh Sutra	Jordan
WAPO-A1a	P-	C	PI237628	T. turgidum ssp. durum	NSGC	Kyperounda	Cyprus
WAPO-A1a	P-	C	PI238388	T. turgidum ssp. durum	11TC 226-1+2	F 8	Jordan
WAPO-A1a	P-	C	PI243692	T. turgidum ssp. durum	NSGC	5416	Iran	Kordestan
WAPO-A1a	P-	C	PI244061	T. turgidum ssp. durum	11TC 228-1+2	1	Yemen
WAPO-A1a	P-	C	PI249822	T. turgidum ssp. durum	11TC 229	Zenati Bouteille	Israel
WAPO-A1a	P-	C	PI251918	T. turgidum ssp. durum	11TC 230-2	Hordeiforme 27	Russian Federation	Krasnodar
WAPO-A1a	P-	C	PI253958	T. turgidum ssp. durum	11TC 231	K1139	Syria	Dimashq
WAPO-A1a	P-	C	PI253960	T. turgidum ssp. durum	11TC 232-3	K1299	Iraq	As Sulaymaniyah
WAPO-A1a	P-	C	PI253964	T. turgidum ssp. durum	11TC 233-1	K1312	Iraq	As Sulaymaniyah
WAPO-A1a	P-	C	PI254011	T. turgidum ssp. durum	11TC 234-1, NSGC		Europe
WAPO-A1a	P-	C	PI254012	T. turgidum ssp. durum	11TC 235-2		Europe
WAPO-A1a	P-	C	PI254013	T. turgidum ssp. durum	11TC 236-1		Europe
WAPO-A1a	P-	C	PI254014	T. turgidum ssp. durum	NSGC		Europe
WAPO-A1a	P-	C	PI254015	T. turgidum ssp. durum	11TC 238-2		Europe
WAPO-A1a	P-	C	PI260061	T. turgidum ssp. durum	11TC 239-1	Akmolinka 5	Kazakhstan	North Kazakhstan
WAPO-A1a	P-	C	PI261823	T. turgidum ssp. durum	11TC 240-2	Namra	Saudi Arabia
WAPO-A1a	P-	C	PI262675	T. turgidum ssp. durum	11TC 241	Kubanka Karakolskaya	Kyrgyzstan
WAPO-A1a	P-	C	PI264440	T. turgidum ssp. durum	NSGC	G 58128	Greece	Macedonia
WAPO-A1a	P-	C	PI264930	T. turgidum ssp. durum	11TC 244-3	374	Greece	Crete
WAPO-A1a	P-	C	PI264938	T. turgidum ssp. durum	11TC 245-2	107	Greece	Crete
WAPO-A1a	P-	C	PI264947	T. turgidum ssp. durum	11TC 246-1	Duro SG3	Italy	Sicily
WAPO-A1a	P-	C	PI264948	T. turgidum ssp. durum	11TC 247	Russello S.G. 7	Italy
WAPO-A1a	P-	C	PI264992	T. turgidum ssp. durum	11TC 248-1	564	Greece	Aegean Islands
WAPO-A1a	P-	C	PI266978	T. turgidum ssp. durum	11TC 249-2	073/44	Turkey
WAPO-A1a	P-	C	PI274670	T. turgidum ssp. durum	11TC 254-1	Coerulescens	Poland
WAPO-A1a	P-	C	PI274671	T. turgidum ssp. durum	11TC 255-1	Erythromelan	Poland
WAPO-A1a	P-	C	PI274672	T. turgidum ssp. durum	11TC 256	Hordeiforme I	Russian Federation	Voronezh
WAPO-A1a	P-	C	PI274676	T. turgidum ssp. durum	11TC 257-1	Leucurum	Poland
WAPO-A1a	P-	C	PI274678	T. turgidum ssp. durum	11TC 258-2	Liban II	Poland
WAPO-A1a	P-	C	PI274681	T. turgidum ssp. durum	11TC 259-2	Muriciense	Poland
WAPO-A1a	P-	C	PI274682	T. turgidum ssp. durum	11TC 260, NSGC	Provinciale	Poland
WAPO-A1a	P-	C	PI278259	T. turgidum ssp. durum	11TC 261-1	Greece 5	Greece
WAPO-A1a	P-	C	PI278265	T. turgidum ssp. durum	11TC 262-1	Salonika 3	Greece	Macedonia
WAPO-A1a	P-	C	PI278352	T. turgidum ssp. durum	11TC 263-1+2	Bufala Nera Corta	Italy	Sicily
WAPO-A1a	P-	C	PI278376	T. turgidum ssp. durum	11TC 264-2	Malta 1	Malta
WAPO-A1a	P-	C	PI278377	T. turgidum ssp. durum	11TC 265-1	Malta 2	Malta
WAPO-A1a	P-	C	PI278378	T. turgidum ssp. durum	11TC 266-1+2	Malta 3	Malta
WAPO-A1a	P-	C	PI278379	T. turgidum ssp. durum	11TC 267-1	Malta 4	Malta
WAPO-A1a	P-	C	PI278380	T. turgidum ssp. durum	11TC 268-1, NSGC	Malta Yellow	Malta
WAPO-A1a	P-	C	PI278383	T. turgidum ssp. durum	11TC 269, NSGC	Sbei 272	Tunisia
WAPO-A1a	P-	C	PI278443	T. turgidum ssp. durum	11TC 270-2	189	Former Soviet Union
WAPO-A1a	P-	C	PI278502	T. turgidum ssp. durum	11TC 271	Barcelona 5	Spain	Barcelona
WAPO-A1a	P-	C	PI278503	T. turgidum ssp. durum	11TC 272-2	Barcelona 6	Spain	Barcelona
WAPO-A1a	P-	C	PI282911	T. turgidum ssp. durum	11TC 273-2	Granos Blancos	Argentina	Buenos Aires
WAPO-A1a	P-	C	PI264434	T. turgidum ssp. durum	11TC 242-2	G 13181	Greece	Macedonia
WAPO-A1a	P-	C	PI270001	T. turgidum ssp. durum	11TC 250-1	Doga	Pakistan	North-West Frontier
WAPO-A1a	P-	C	PI624467	T. turgidum ssp. durum	11TC 475-1	IWA8608406	Iran	Bakhtaran
WAPO-A1a	P-	C	PI624501	T. turgidum ssp. durum	11TC 476-1	IWA8608450	Iran	Bakhtaran
WAPO-A1a	P-	C	PI624506	T. turgidum ssp. durum	11TC 477-1+2	IWA8608457	Iran	Bakhtaran
WAPO-A1a	P-	C	PI624516	T. turgidum ssp. durum	11TC 478-1	IWA8608469	Iran	Bakhtaran
WAPO-A1a	P-	C	PI624528	T. turgidum ssp. durum	11TC 479-1	IWA8608485	Iran	Bakhtaran
WAPO-A1a	P-	C	PI624529	T. turgidum ssp. durum	11TC 480-2	IWA8608486	Iran	Bakhtaran
WAPO-A1a	P-	C	PI624557	T. turgidum ssp. durum	11TC 481-1, NSGC	IWA8608533	Iran	Bakhtaran
WAPO-A1a	P-	C	PI624568	T. turgidum ssp. durum	11TC 482-1+2	IWA8608546	Iran	Bakhtaran
WAPO-A1a	P-	C	PI624669	T. turgidum ssp. durum	NSGC	IWA8608774	Iran	Bakhtaran
WAPO-A1a	P-	C	PI624694	T. turgidum ssp. durum	11TC 484-1	IWA8608812	Iran	Bakhtaran
WAPO-A1a	P-	C	PI624695	T. turgidum ssp. durum	11TC 485	IWA8608813	Iran	Bakhtaran
WAPO-A1a	P-	C	PI624731	T. turgidum ssp. durum	11TC 486-1, NSGC	IWA8608863	Iran	Bakhtaran
WAPO-A1a	P-	C	PI624769	T. turgidum ssp. durum	11TC 487-1	IWA8608918	Iran	Bakhtaran
WAPO-A1a	P-	C	PI624801	T. turgidum ssp. durum	11TC 488-1	IWA8608959	Iran	Bakhtaran
WAPO-A1a	P-	C	PI624829	T. turgidum ssp. durum	11TC 489-2	IWA8609000	Iran	Ilam
WAPO-A1a	P-	C	PI624850	T. turgidum ssp. durum	11TC 490-1	IWA8609024	Iran	Ilam
WAPO-A1a	P-	C	PI624854	T. turgidum ssp. durum	11TC 491-1	IWA8609028	Iran	Ilam
WAPO-A1a	P-	C	PI625273	T. turgidum ssp. durum	11TC 492-1	IWA8610588	Iran	Gilan
WAPO-A1a	P-	C	PI625361	T. turgidum ssp. durum	11TC 493-1	IWA8610979	Iran	Mazandaran
WAPO-A1a	P-	C	PI626482	T. turgidum ssp. durum	11TC 494	IWA8614075	Iran	Esfahan
WAPO-A1a	P-	C	PI626483	T. turgidum ssp. durum	11TC 495-2	IWA8614082	Iran	Esfahan
WAPO-A1a	P-	C	PI634315	T. turgidum ssp. durum	NSGC	Canelo	Mexico	Federal District
WAPO-A1a	P-	C	PI636501	T. turgidum ssp. durum	11TC 497-1	S99B34	United States	North Dakota
WAPO-A1a	P-	C	PI519557	T. turgidum ssp. durum	11TC 403-1	CD 14817-3S-2AP-1AP-OAP	Mexico	Federal District
WAPO-A1a	P-	C	PI519559	T. turgidum ssp. durum	11TC 404-1	L 002-1AP-1AP-1AP-0AP	Syria
WAPO-A1a	P-	C	PI519566	T. turgidum ssp. durum	NSGC	CM 19742-D-5Y-1M-2Y-2Y	Mexico	Federal District
WAPO-A1a	P-	C	PI519567	T. turgidum ssp. durum	NSGC	Chorlito 'S'	Mexico	Federal District
WAPO-A1a	P-	C	PI519598	T. turgidum ssp. durum	11TC 407-2	A-3308-2P-1P-1PA	Chile
WAPO-A1a	P-	C	PI519619	T. turgidum ssp. durum	11TC 408-1, NSGC	L 038-4AP-2AP-2AP-0AP	Syria
WAPO-A1a	P-	C	PI519620	T. turgidum ssp. durum	11TC 409-2	II-23062-1P-5P-1P	Chile
WAPO-A1a	P-	C	PI519732	T. turgidum ssp. durum	11TC 412-1	D 27676-10M-4Y-1M-OY	Mexico	Federal District
WAPO-A1a	P-	C	PI519753	T. turgidum ssp. durum	11TC 414	D 31604-100L-OL	Mexico	Federal District
WAPO-A1a	P-	C	PI519759	T. turgidum ssp. durum	11TC 415-2	D 73121	Brazil
WAPO-A1a	P-	C	PI519777	T. turgidum ssp. durum	11TC 416-2, NSGC	D 7158	United States	North Dakota
WAPO-A1a	P-	C	PI519811	T. turgidum ssp. durum	11TC 417-1	Giorgio 449R	Italy	Latium
WAPO-A1a	P-	C	PI519832	T. turgidum ssp. durum	11TC 418-1	Trigo 48	Lebanon
WAPO-A1a	P-	C	PI519862	T. turgidum ssp. durum	11TC 419-1+2	CB 047	Mexico	Federal District
WAPO-A1a	P-	C	PI520023	T. turgidum ssp. durum	11TC 421-1+2	Memo 'S'	Mexico	Federal District
WAPO-A1a	P-	C	PI520027	T. turgidum ssp. durum	11TC 422-1	RL 7075	Canada	Manitoba
WAPO-A1a	P-	C	PI520029	T. turgidum ssp. durum	NSGC	D 68-5-18A-1A	Tunisia
WAPO-A1a	P-	C	PI520044	T. turgidum ssp. durum	11TC 424-1+2	S 718	Kenya	Rift Valley
WAPO-A1a	P-	C	PI520092	T. turgidum ssp. durum	11TC 425-2	H 27	Kenya	Rift Valley
WAPO-A1a	P-	C	PI520299	T. turgidum ssp. durum	NSGC	ND 574	United States	North Dakota
WAPO-A1a	P-	C	PI520362	T. turgidum ssp. durum	11TC 428-1+2	Pochard 'S'	Mexico	Federal District
WAPO-A1a	P-	C	PI520392	T. turgidum ssp. durum	11TC 429-1	CD 10549-H54-2Y-5M-OY	Mexico	Federal District
WAPO-A1a	P-	C	PI520406	T. turgidum ssp. durum	11TC 430-2	CD 13557-J-3Y-3M-1Y-OM	Mexico	Federal District
WAPO-A1a	P-	C	PI520407	T. turgidum ssp. durum	NSGC	CD 19608-A-3Y-1M-OY	Mexico	Federal District
WAPO-A1a	P-	C	PI520413	T. turgidum ssp. durum	11TC 432-2	II 21566	Syria
WAPO-A1a	P-	C	PI520416	T. turgidum ssp. durum	11TC 433	Porzana 'S'	Mexico	Federal District
WAPO-A1a	P-	C	PI520518	T. turgidum ssp. durum	11TC 434-2	D 8269	United States	North Dakota
WAPO-A1a	P-	C	PI525341	T. turgidum ssp. durum	11TC 436-1	1034	Morocco	Tata
WAPO-A1a	P-	C	PI525371	T. turgidum ssp. durum	11TC 437-2	1182	Morocco	Figuig
WAPO-A1a	P-	C	PI525395	T. turgidum ssp. durum	11TC 438-2	1268	Morocco
WAPO-A1a	P-	C	PI525428	T. turgidum ssp. durum	11TC 439-1	1345	Morocco	Taza
WAPO-A1a	P-	C	PI532239	T. turgidum ssp. durum	11TC 442	Gredho	Oman
WAPO-A1a	P-	C	PI532242	T. turgidum ssp. durum	11TC 443-2	Musane and Byaza	Oman
WAPO-A1a	P-	C	PI532288	T. turgidum ssp. durum	11TC 444-2	Musane	Oman
WAPO-A1a	P-	C	PI532289	T. turgidum ssp. durum	11TC 445	Musane	Oman
WAPO-A1a	P-	C	PI532292	T. turgidum ssp. durum	11TC 446	Musane	Oman
WAPO-A1a	P-	C	PI534304	T. turgidum ssp. durum	11TC 447-1+2	MG 07769	Ethiopia	Shewa
WAPO-A1a	P-	C	PI534343	T. turgidum ssp. durum	NSGC	Mahmoudi	Tunisia
WAPO-A1a	P-	C	PI534351	T. turgidum ssp. durum	NSGC	Chili	Tunisia
WAPO-A1a	P-	C	PI534367	T. turgidum ssp. durum	NSGC	MG 18155	Tunisia
WAPO-A1a	P-	C	PI534370	T. turgidum ssp. durum	NSGC	Mamhoudi	Tunisia
WAPO-A1a	P-	C	PI534471	T. turgidum ssp. durum	11TC 452-2, NSGC	MG 18260	Algeria
WAPO-A1a	P-	C	PI534501	T. turgidum ssp. durum	NSGC	MG 26428	Egypt
WAPO-A1a	P-	C	PI537310	T. turgidum ssp. durum	11TC 454-2	Kyle	Canada	Saskatchewan
WAPO-A1a	P-	C	PI565264	T. turgidum ssp. durum	11TC 455-2	Trigo	Bolivia	Cochabamba
WAPO-A1a	P-	C	PI623461	T. turgidum ssp. durum	11TC 457-2	IWA8606065	Iran	Bakhtaran
WAPO-A1a	P-	C	PI623709	T. turgidum ssp. durum	11TC 458-1	IWA8606720	Iran	West Azerbaijan
WAPO-A1a	P-	C	PI623914	T. turgidum ssp. durum	11TC 459-1	IWA8607390	Iran	Bakhtaran
WAPO-A1a	P-	C	PI623926	T. turgidum ssp. durum	11TC 460	IWA8607406	Iran	Bakhtaran
WAPO-A1a	P-	C	PI623957	T. turgidum ssp. durum	11TC 461-1	IWA8607450	Iran	Bakhtaran
WAPO-A1a	P-	C	PI623997	T. turgidum ssp. durum	11TC 462-1	IWA8607524	Iran	Bakhtaran
WAPO-A1a	P-	C	PI624030	T. turgidum ssp. durum	11TC 463-2	IWA8607581	Iran	Bakhtaran
WAPO-A1a	P-	C	PI624052	T. turgidum ssp. durum	11TC 464-1	IWA8607610	Iran	Bakhtaran
WAPO-A1a	P-	C	PI624091	T. turgidum ssp. durum	11TC 465-1	IWA8607668	Iran	Bakhtaran
WAPO-A1a	P-	C	PI624127	T. turgidum ssp. durum	11TC 466	IWA8607721	Iran	Bakhtaran
WAPO-A1a	P-	C	PI624170	T. turgidum ssp. durum	NSGC	IWA8607833	Iran	Bakhtaran
WAPO-A1a	P-	C	PI624210	T. turgidum ssp. durum	11TC 468-1	IWA8607889	Iran	Bakhtaran
WAPO-A1a	P-	C	PI624388	T. turgidum ssp. durum	NSGC	IWA8608279	Iran	Bakhtaran
WAPO-A1a	P-	C	PI624394	T. turgidum ssp. durum	11TC 470-1+2	IWA8608285	Iran	Bakhtaran
WAPO-A1a	P-	C	PI624407	T. turgidum ssp. durum	11TC 471-1	IWA8608303	Iran	Bakhtaran
WAPO-A1a	P-	C	PI624428	T. turgidum ssp. durum	NSGC	IWA8608331	Iran	Bakhtaran
WAPO-A1a	P-	C	PI624435	T. turgidum ssp. durum	11TC 473, NSGC	IWA8608343	Iran	Bakhtaran
WAPO-A1a	P-	C	PI624456	T. turgidum ssp. durum	11TC 474-1	IWA8608383	Iran	Bakhtaran
WAPO-A1a	P-	C	PI520165	T. turgidum ssp. durum	11TC 426-2	Hedba 3	Algeria
WAPO-A1a	P-	C	PI532140	T. turgidum ssp. durum	11TC 441-2	2793	Egypt
WAPO-A1a	P-	C	PI 670040	T. turgidum ssp. durum		Miwok	USA	California
WAPO-A1a	P-	C	PI 638726	T. turgidum ssp. durum		Desert King	USA	California
WAPO-A1a	P-	C	PI 576168	T. turgidum ssp. durum		Kronos	USA	California
WAPO-A1b	P+	F	PI519639	T. turgidum ssp. durum	11TC 410-2	L 038-4AP-3AP-1AP-0AP	Syria
WAPO-A1c	P+	C	PI286539	T. turgidum ssp. durum	11TC 282-1	Barba Negra	Ecuador
WAPO-A1d	P+	C	PI639869	T. turgidum ssp. durum		Rusty	USA	North Dakota
WAPO-A1d	P+	C	CItr 13165	T. turgidum ssp. durum		Langdon	USA	North Dakota

## Sheet: T. dicoccon
Haplotype	UFO_Promoter	UFO_C7F	Plant ID	Plant Name	Taxonomy	Origin
WAPO-A1a	P-	C	CItr 7687	CI 7687	Triticum turgidum subsp. dicoccon	Russian Federation
WAPO-A1a	P-	C	CItr 12214	Huskie No. 1	Triticum turgidum subsp. dicoccon	India, Bihar
WAPO-A1a	P-	C	CItr 14621	ELS 6304-72	Triticum turgidum subsp. dicoccon	Ethiopia, Shewa
WAPO-A1a	P-	C	CItr 14916	ELS 6404-165-1	Triticum turgidum subsp. dicoccon	Ethiopia, Shewa
WAPO-A1a	P-	C	CItr 14970	CI 14970	Triticum turgidum subsp. dicoccon	Unknown
WAPO-A1a	P-	C	PI 41024	417	Triticum turgidum subsp. dicoccon	Russian Federation, Samara
WAPO-A1a	P-	C	PI 58789	324	Triticum turgidum subsp. dicoccon	Ethiopia, Shewa
WAPO-A1a	P-	C	PI 74108	35900	Triticum turgidum subsp. dicoccon	Georgia
WAPO-A1a	P-	C	PI 94615	231	Triticum turgidum subsp. dicoccon	Russian Federation, Dagestan
WAPO-A1a	P-	C	PI 94616	232	Triticum turgidum subsp. dicoccon	Russian Federation
WAPO-A1a	P-	C	PI 94621	ICARDA-IG-45380	Triticum turgidum subsp. dicoccon	Armenia
WAPO-A1a	P-	C	PI 94623	ICARDA-IG-45348	Triticum turgidum subsp. dicoccon	Iran
WAPO-A1a	P-	C	PI 94626	243	Triticum turgidum subsp. dicoccon	Turkey
WAPO-A1a	P-	C	PI 94631	248	Triticum turgidum subsp. dicoccon	Ethiopia
WAPO-A1a	P-	C	PI 94635	ICARDA-IG-45331	Triticum turgidum subsp. dicoccon	Iran
WAPO-A1a	P-	C	PI 94656	273	Triticum turgidum subsp. dicoccon	Serbia
WAPO-A1a	P-	C	PI 94666	292	Triticum turgidum subsp. dicoccon	Russian Federation, Dagestan
WAPO-A1a	P-	C	PI 94674	ICARDA-IG-45388	Triticum turgidum subsp. dicoccon	Georgia
WAPO-A1a	P-	C	PI 94675	ICARDA-IG-45415	Triticum turgidum subsp. dicoccon	Georgia
WAPO-A1a	P-	C	PI 101971	Khapli	Triticum turgidum subsp. dicoccon	India, Maharashtra
WAPO-A1a	P-	C	PI 154582		Triticum turgidum subsp. dicoccon	Taiwan
WAPO-A1a	P-	C	PI 168673	Vernal	Triticum turgidum subsp. dicoccon	United States, Wisconsin
WAPO-A1a	P-	C	PI 193879	8930	Triticum turgidum subsp. dicoccon	Ethiopia, Shewa
WAPO-A1a	P-	C	PI 193880	8931	Triticum turgidum subsp. dicoccon	Ethiopia, Shewa
WAPO-A1a	P-	C	PI 193883	8934	Triticum turgidum subsp. dicoccon	Ethiopia, Shewa
WAPO-A1a	P-	C	PI 194041	8839	Triticum turgidum subsp. dicoccon	Ethiopia, Shewa
WAPO-A1a	P-	C	PI 194042	8865	Triticum turgidum subsp. dicoccon	Ethiopia, Shewa
WAPO-A1a	P-	C	PI 197259	9941	Triticum turgidum subsp. dicoccon	Ethiopia, Harer
WAPO-A1a	P-	C	PI 197260	9953	Triticum turgidum subsp. dicoccon	Ethiopia, Harer
WAPO-A1a	P-	C	PI 197481	10174	Triticum turgidum subsp. dicoccon	Ethiopia, Harer
WAPO-A1a	P-	C	PI 197485	10178	Triticum turgidum subsp. dicoccon	Ethiopia, Harer
WAPO-A1a	P-	C	PI 197486	10179	Triticum turgidum subsp. dicoccon	Ethiopia, Harer
WAPO-A1a	P-	C	PI 197489	10182	Triticum turgidum subsp. dicoccon	Ethiopia, Harer
WAPO-A1a	P-	C	PI 197492	10185	Triticum turgidum subsp. dicoccon	Ethiopia, Harer
WAPO-A1a	P-	C	PI 197493	10188	Triticum turgidum subsp. dicoccon	Ethiopia, Harer
WAPO-A1a	P-	C	PI 197495	10190	Triticum turgidum subsp. dicoccon	Ethiopia, Harer
WAPO-A1a	P-	C	PI 217637	ICARDA-IG-45358	Triticum turgidum subsp. dicoccon	India, Tamil Nadu
WAPO-A1a	P-	C	PI 217639	13879	Triticum turgidum subsp. dicoccon	India, Tamil Nadu
WAPO-A1a	P-	C	PI 254147	8928	Triticum turgidum subsp. dicoccon	Ethiopia, Shewa
WAPO-A1a	P-	C	PI 254164	223-a-3	Triticum turgidum subsp. dicoccon	Iran
WAPO-A1a	P-	C	PI 254165	223-a-5	Triticum turgidum subsp. dicoccon	Iran
WAPO-A1a	P-	C	PI 254189	35900	Triticum turgidum subsp. dicoccon	Georgia
WAPO-A1a	P-	C	PI 254190	233	Triticum turgidum subsp. dicoccon	Russian Federation, Dagestan
WAPO-A1a	P-	C	PI 272531	I-1-2706	Triticum turgidum subsp. dicoccon	Hungary, Pest
WAPO-A1a	P-	C	PI 272533	ICARDA-IG-45426	Triticum turgidum subsp. dicoccon	Hungary, Pest
WAPO-A1a	P-	C	PI 276013	112	Triticum turgidum subsp. dicoccon	Spain, Oviedo
WAPO-A1a	P-	C	PI 298582	ELS 6404-50	Triticum turgidum subsp. dicoccon	Ethiopia, Arusi
WAPO-A1a	P-	C	PI 319869	2	Triticum turgidum subsp. dicoccon	Turkey
WAPO-A1a	P-	C	PI 324076	NP 200	Triticum turgidum subsp. dicoccon	India, Delhi
WAPO-A1a	P-	C	PI 349043	ICARDA-IG-45360	Triticum turgidum subsp. dicoccon	Georgia
WAPO-A1a	P-	C	PI 355477	Khapli	Triticum turgidum subsp. dicoccon	Canada, Manitoba
WAPO-A1a	P-	C	PI 355507	T 2352	Triticum turgidum subsp. dicoccon	Turkey, Kastamonu
WAPO-A1a	P-	C	PI 377657	973	Triticum turgidum subsp. dicoccon	Serbia
WAPO-A1a	P-	C	PI 387683	IAR/W/164-1	Triticum turgidum subsp. dicoccon	Ethiopia
WAPO-A1a	P-	C	PI 532305	Alas	Triticum turgidum subsp. dicoccon	Oman
WAPO-A1c	P+	C	CItr 14135	2669	Triticum turgidum subsp. dicoccon	Ethiopia
WAPO-A1c	P+	C	PI 94638	ICARDA-IG-45381	Triticum turgidum subsp. dicoccon	Iran
WAPO-A1c	P+	C	PI 298586	ELS 6404-54	Triticum turgidum subsp. dicoccon	Ethiopia, Bale
WAPO-A1d	P+	C	CItr 14919	CI 14919	Triticum turgidum subsp. dicoccon	Unknown
WAPO-A1d	P+	C	PI 193877	8928	Triticum turgidum subsp. dicoccon	Ethiopia, Shewa
WAPO-A1d	P+	C	PI 193882	8933	Triticum turgidum subsp. dicoccon	Ethiopia, Shewa
WAPO-A1d	P+	C	PI 273980	1914	Triticum turgidum subsp. dicoccon	Ethiopia, Shewa
WAPO-A1d	P+	C	PI 94657	274	Triticum turgidum subsp. dicoccon	Serbia
WAPO-A1d	P+	C	PI 217640	13882	Triticum turgidum subsp. dicoccon	India, Tamil Nadu
WAPO-A1d	P+	C	PI 221400	Farum	Triticum turgidum subsp. dicoccon	Serbia
WAPO-A1d	P+	C	PI 225332	ICARDA-IG-45359	Triticum turgidum subsp. dicoccon	Iran
WAPO-A1d	P+	C	PI 362696	VIII/26-X9	Triticum turgidum subsp. dicoccon	Montenegro
Pseudogene	P+	C	CItr 14133	CI 14133	Triticum turgidum subsp. dicoccon	United States, Arizona
WAPO-A1b	P+	F	PI 244341	ICARDA-IG-45316	Triticum turgidum subsp. dicoccon	Ethiopia
WAPO-A1b	P+	F	PI 480460	IDG 263 sel	Triticum turgidum subsp. dicoccon	Ethiopia, Shewa
WAPO-A1b	P+	F	PI 41025		Triticum turgidum subsp. dicoccon	Samara, Russian Federation

## Sheet: T. dicoccoides
UFO_promoter	UFO_C47F	PI #	Plant Name	Origin
P-	C	PI 355458	69Z99.6	Germany, N. Rhine-Westphalia
P-	C	PI 362036	Psendogord	Romania, Cluj
P-	C	PI 428086	G2181	Turkey, Urfa
P-	C	PI 470955	82	Syria, Al Qunaytirah
P-	C	PI 470997	20	Israel, Northern
P-	C	PI 471815	G-695	Israel
P-	C	PI 487255	SY 20089	Syria, Dimashq
P-	C	PI 538701	G3075	Lebanon, El Beqaa
P-	C	PI 538718	G3133	Lebanon, El Beqaa
P-	C	PI 428016	G1392	Iran, Bakhtaran
P-	C	PI 554584	H86-432	Turkey, Izmir
P+	C	PI 355459	69Z99.7	Armenia
P+	C	PI 656872	TUR-05-BJS-HB-221	Turkey, Maras
P+	C	PI 560872	TU86-15-02	Turkey, Siirt
P+	C	PI 560877	TU86-30-01	Turkey, Siirt
P+	C	PI 560697	TU85-016-01	Turkey, Siirt
P+	C	PI 471033	44	Israel, Jerusalem
P+	C	PI 355455	69Z99.2	Lebanon, Nabatiye
P+	C	Zavitan		Israel
P+	C	PI 654334	TUR-05-BJS-HB-160	Turkey, Gaziantep
P+	C	PI 656866	TUR-05-BJS-HB-176	Turkey, Gaziantep

## Sheet: T. urartu
UFO_promoter	UFO_C47F	G#_GRIN	PI_identification	Species	Origin
P+	C	G1905	PI 428227	Triticum urartu	Turkey, Mardin		Location	No. lines
P+	C	G1904	PI 428226	Triticum urartu	Turkey, Mardin		Turkey, Mardin	21
P+	C	G1903	PI 428225	Triticum urartu	Turkey, Mardin		Turkey, Urfa	12
P+	C	G1967	PI 428251	Triticum urartu	Turkey, Urfa		Lebanon, El Beqaa	40
P+	C	G3181	PI 428295	Triticum urartu	Lebanon, El Beqaa		Armenia	1
P+	C	G3193	PI 428304	Triticum urartu	Lebanon, El Beqaa
P+	C	G3247	PI 428321	Triticum urartu	Lebanon, El Beqaa
P+	C	G3253	PI 428327	Triticum urartu	Lebanon, El Beqaa
P+	C	G3182	PI 428296	Triticum urartu	Lebanon, El Beqaa
P+	C	G3194	PI 428305	Triticum urartu	Lebanon, El Beqaa
P+	C	G3248	PI 428322	Triticum urartu	Lebanon, El Beqaa
P+	C	G3184	PI 428298	Triticum urartu	Lebanon, El Beqaa
P+	C	G3185	PI 428299	Triticum urartu	Lebanon, El Beqaa
P+	C	G3189	PI 428302	Triticum urartu	Lebanon, El Beqaa
P+	C	G3190	PI 428307	Triticum urartu	Lebanon, El Beqaa
P+	C	G3195	PI 428321	Triticum urartu	Lebanon, El Beqaa
P+	C	G3196	PI 428307	Triticum urartu	Lebanon, El Beqaa
P+	C	G3197	PI 428308	Triticum urartu	Lebanon, El Beqaa
P+	C	G3198	PI 538744	Triticum urartu	Lebanon, El Beqaa
P+	C	G3206	PI 428315	Triticum urartu	Lebanon, El Beqaa
P+	C	G3244	PI 428319	Triticum urartu	Lebanon, El Beqaa
P+	C	G3245	PI 538747	Triticum urartu	Lebanon, El Beqaa
P+	C	G246	PI 428320	Triticum urartu	Lebanon, El Beqaa
P+	C	G3249	PI 428323	Triticum urartu	Lebanon, El Beqaa
P+	C	G3250	PI 428324	Triticum urartu	Lebanon, El Beqaa
P+	C	G3251	PI 428325	Triticum urartu	Lebanon, El Beqaa
P+	C	G3264	PI 428336	Triticum urartu	Lebanon, El Beqaa
P+	C	G1759	PI 428183	Triticum urartu	Armenia
P+	C	G1830	PI 428210	Triticum urartu	Turkey, Mardin
P+	C	G1805	PI 538724	Triticum urartu	Turkey, Mardin
P+	C	G1938	PI 428231	Triticum urartu	Turkey, Urfa
P+	C	G1831	PI 428211	Triticum urartu	Turkey, Mardin
P+	C	G1802	PI 428195	Triticum urartu	Turkey, Mardin
P+	C	G1942	PI 538728	Triticum urartu	Turkey, Urfa
P+	C	G1799	PI 503319	Triticum urartu	Turkey, Mardin
P+	C	G1943	PI 428235	Triticum urartu	Turkey, Urfa
P+	C	G1797	PI 428193	Triticum urartu	Turkey, Mardin
P+	C	G1833	PI 428213	Triticum urartu	Turkey, Mardin
P+	C	G1841	PI 428217	Triticum urartu	Turkey, Mardin
P+	C	G1832	PI 428212	Triticum urartu	Turkey, Mardin
P+	C	G1839	PI 428216	Triticum urartu	Turkey, Mardin
P+	C	G1810	PI 428196	Triticum urartu	Turkey, Mardin
P+	C	G1822	PI 428203	Triticum urartu	Turkey, Mardin
P+	C	G1947	PI 428238	Triticum urartu	Turkey, Urfa
P+	C	G1812	PI 428198	Triticum urartu	Turkey, Mardin
P+	C	G1789	PI 428187	Triticum urartu	Turkey, Mardin
P+	C	G1950	PI 538730	Triticum urartu	Turkey, Urfa
P+	C	G1817	PI 428200	Triticum urartu	Turkey, Mardin
P+	C	G1820	PI 538725	Triticum urartu	Turkey, Mardin
P+	C	G1790	PI 428188	Triticum urartu	Turkey, Mardin
P+	C	G1895	PI 428223	Triticum urartu	Turkey, Urfa
P+	C	G1949	PI 428240	Triticum urartu	Turkey, Urfa
P+	C	G1948	PI 428239	Triticum urartu	Turkey, Urfa
P+	C	G1876	PI 428222	Triticum urartu	Turkey, Urfa
P+	C	G3160	PI 428277	Triticum urartu	Lebanon, El Beqaa
P+	C	G3168	PI 428285	Triticum urartu	Lebanon, El Beqaa
P+	C	G3174	PI 428290	Triticum urartu	Lebanon, El Beqaa
P+	C	G1906	PI 428228	Triticum urartu	Turkey, Mardin
P+	C	G3161	PI 428278	Triticum urartu	Lebanon, El Beqaa
P+	C	G1958	PI 428247	Triticum urartu	Turkey, Urfa
P+	C	G3162	PI 428279	Triticum urartu	Lebanon, El Beqaa
P+	C	G3170	PI 428287	Triticum urartu	Lebanon, El Beqaa
P+	C	G3176	PI 428291	Triticum urartu	Lebanon, El Beqaa
P+	C	G1960	PI 538733	Triticum urartu	Turkey, Urfa
P+	C	G3163	PI 428280	Triticum urartu	Lebanon, El Beqaa
P+	C	G3171	PI 538740	Triticum urartu	Lebanon, El Beqaa
P+	C	G3177	PI 428292	Triticum urartu	Lebanon, El Beqaa
P+	C	G3158	PI 428275	Triticum urartu	Lebanon, El Beqaa
P+	C	G3165	PI 428282	Triticum urartu	Lebanon, El Beqaa
P+	C	G3172	PI 428288	Triticum urartu	Lebanon, El Beqaa
P+	C	G3178	PI 428293	Triticum urartu	Lebanon, El Beqaa
P+	C	G3159	PI 428276	Triticum urartu	Lebanon, El Beqaa
P+	C	G3166	PI 428283	Triticum urartu	Lebanon, El Beqaa
P+	C	G3179	PI 428294	Triticum urartu	Lebanon, El Beqaa
