# Supplementary material for: Identification of a candidate gene for a QTL for spikelet number per spike on wheat chromosome arm 7AL by high-resolution genetic mapping
Source: Theor Appl Genet. 2019 Jun 28;132(9):2689–705. doi: 10.1007/s00122-019-03382-5 (PMC6708044; doi:10.1007/s00122-019-03382-5)
Supplement: Supplementary file 2 — Supplementary file2 (XLSX 477 kb) [file 122_2019_3382_MOESM2_ESM.xlsx]

## Sheet: Sheet1
ID1	Chromosome	Position	ID2	RefSeqv1-chr	RefSeqv1-pos	All top hits
IWB61124	1A	0	RAC875_c95364_259	1A	1234396	chr1A:1234396;
IWB57868	1A	0	RAC875_c42700_264	1A	1235852	chr1A:1235852;
IWB21832	1A	0.7	Excalibur_c11258_1700	1A	2935454	chr1A:2935454;chrUn:279434437;chrUn:279470101;
IWB7628	1A	0.7	BS00026456_51	1A	3118324	chr1A:3118324;
IWB50666	1A	0.7	Kukri_s115525_295	NA	NA	chr6D:51344820;
IWB8777	1A	5.3	BS00059424_51	1A	3760750	chr1A:3760750;
IWB61102	1A	6.7	RAC875_c9457_507	1A	6654865	chr1A:6654865;
IWB8696	1A	6.7	BS00056550_51	1A	7294614	chr1A:7294614;
IWB50984	1A	6.7	Ra_c11910_419	NA	NA	chr4A:605033927;chr7B:606787820;
IWB20957	1A	14.7	Ex_c57982_980	1A	8329647	chr1A:8329647;
IWB63712	1A	25.8	RFL_Contig1703_695	1A	12182178	chr1A:12182178;chr2A:654875027;
IWB35649	1A	28.1	IACX11001	1A	12303846	chr1A:12303846;
IWB42452	1A	28.1	Kukri_c2121_2345	1A	12304195	chr1A:12304195;chr1D:10661135;
IWB20818	1A	28.1	Ex_c4876_1221	1A	12305338	chr1A:12305338;
IWB24273	1A	28.1	Excalibur_c25175_512	1A	12313454	chr1A:12313454;
IWB27788	1A	28.1	Excalibur_c58154_84	1A	12314552	chr1A:12314552;chr1D:10668191;
IWB71175	1A	28.1	Tdurum_contig42479_3800	1A	12506822	chr1A:12506822;
IWA4643	1A	28.1	wsnp_Ex_c7252_12452995	1A	13673955	chr1A:13673955;
IWB11202	1A	28.1	BS00081680_51	1A	13768044	chr1A:13768044;
IWB23539	1A	33	Excalibur_c20777_428	1A	14196146	chr1A:14196146;
IWB1229	1A	33	BobWhite_c1890_712	1A	15435210	chr1A:15435210;
IWB72793	1A	33	Tdurum_contig61492_458	1A	15438673	chr1A:15438673;
IWB59016	1A	33	RAC875_c54245_88	1A	15438673	chr1A:15438673;
IWB9312	1A	33	BS00064536_51	1A	16389643	chr1A:16389643;
IWB5889	1A	33	BS00003761_51	1A	16390756	chr1A:16390756;
IWA414	1A	33	wsnp_BF200531A_Ta_2_1	1A	16434515	chr1A:16434515;
IWB69805	1A	33	Tdurum_contig29484_628	NA	NA	chr1B:20589379;
IWB6520	1A	33	BS00012052_51	NA	NA	chr1B:20591237;
IWB26578	1A	37.5	Excalibur_c44711_453	1A	22612128	chr1A:22612128;chr1D:11498152;
IWB26042	1A	39.1	Excalibur_c3941_537	1A	23131262	chr1A:23131262;
IWB22005	1A	42.4	Excalibur_c11941_675	1A	23966822	chr1A:23966822;chr1D:22884016;
IWB12251	1A	42.4	BS00105601_51	1A	24321355	chr1A:24321355;
IWA4008	1A	42.4	wsnp_Ex_c48087_53105842	1A	24943668	chr1A:24943668;
IWA7377	1A	42.4	wsnp_Ku_rep_c101175_88380491	1A	24944403	chr1A:24944403;
IWB54638	1A	42.4	RAC875_c1825_188	1A	25541241	chr1A:25541241;chr1B:39849668;
IWA1388	1A	42.4	wsnp_Ex_c10783_17555091	1A	25543187	chr1A:25543187;
IWB14137	1A	42.4	CAP7_c4833_141	1A	25545972	chr1A:25545972;
IWB14138	1A	42.4	CAP7_c4833_55	1A	25546058	chr1A:25546058;
IWB47586	1A	42.4	Kukri_c7436_2259	1A	26958877	chr1A:26958877;
IWA4164	1A	42.4	wsnp_Ex_c5323_9409407	1A	26959380	chr1A:26959380;chr1B:41085771;
IWA4163	1A	42.4	wsnp_Ex_c5323_9408829	1A	26960753	chr1A:26960753;
IWB60691	1A	42.4	RAC875_c8245_272	1A	26961620	chr1A:26961620;
IWB54363	1A	42.4	RAC875_c16820_419	1A	27253549	chr1A:27253549;
IWB21708	1A	42.4	Excalibur_c10689_254	1A	27363057	chr1A:27363057;chr1D:26296910;
IWB1739	1A	42.4	BobWhite_c23763_350	1A	28361226	chr1A:28361226;
IWB40979	1A	42.4	Kukri_c13136_1363	1A	28614097	chr1A:28614097;
IWB28549	1A	42.4	Excalibur_c7026_2635	1A	28620484	chr1A:28620484;
IWB6471	1A	42.4	BS00011787_51	1A	28757527	chr1A:28757527;
IWB42659	1A	42.4	Kukri_c22508_119	1A	28757899	chr1A:28757899;
IWB3419	1A	42.4	BobWhite_c4499_153	1A	31779240	chr1A:31779240;chr1D:32546595;
IWB11335	1A	42.4	BS00084022_51	1A	31781750	chr1A:31781750;
IWB66061	1A	42.4	NA	NA	NA	NA
IWB68105	1A	42.4	Tdurum_contig13937_2280	NA	NA	chr1B:45737674;
IWB51485	1A	44.2	Ra_c22663_367	1A	33021166	chr1A:33021166;
IWA217	1A	46.5	wsnp_BE490041A_Ta_2_1	1A	38729513	chr1A:38729513;
IWB60976	1A	46.5	RAC875_c89908_105	1A	38731840	chr1A:38731840;chr1B:59194553;
IWB64273	1A	46.5	RFL_Contig3232_1224	1A	45797171	chr1A:45797171;
IWB10025	1A	46.5	BS00067339_51	1A	46236207	chr1A:46236207;
IWB59951	1A	46.5	RAC875_c65431_351	1A	46238112	chr1A:46238112;chr2B:335377271;chr6A:581910387;chr6A:608299983;
IWB22052	1A	46.5	Excalibur_c12215_352	1A	46239669	chr1A:46239669;
IWB12486	1A	46.5	BS00110151_51	1A	47213286	chr1A:47213286;
IWB54731	1A	46.5	RAC875_c18749_87	1A	47587242	chr1A:47587242;chr1D:47716028;
IWB46021	1A	46.5	Kukri_c49776_192	1A	47587325	chr1A:47587325;
IWB43652	1A	46.5	Kukri_c29134_108	1A	47730481	chr1A:47730481;chr1A:552473351;chrUn:137883388;
IWB72042	1A	46.5	Tdurum_contig5008_635	1A	47791170	chr1A:47791170;
IWB72041	1A	46.5	Tdurum_contig5008_556	1A	47791249	chr1A:47791249;
IWB73155	1A	46.5	Tdurum_contig69753_513	1A	47822901	chr1A:47822901;
IWB6583	1A	46.5	BS00013227_51	1A	48590961	chr1A:48590961;chr1D:48401161;
IWB42898	1A	46.5	Kukri_c23985_166	1A	48978836	chr1A:48978836;
IWB42899	1A	46.5	Kukri_c23985_229	1A	48978899	chr1A:48978899;
IWB26888	1A	46.5	Excalibur_c47654_70	1A	49097441	chr1A:49097441;
IWB9220	1A	46.5	BS00064197_51	1A	49099484	chr1A:49099484;
IWB36084	1A	46.5	IACX5982	1A	49153543	chr1A:49153543;
IWB59114	1A	46.5	RAC875_c5544_4156	1A	49287733	chr1A:49287733;
IWA1583	1A	46.5	wsnp_Ex_c12117_19381493	1A	49529804	chr1A:49529804;
IWB49291	1A	46.5	Kukri_rep_c107771_588	NA	NA	chr1B:68250105;
IWB61401	1A	46.5	RAC875_rep_c104986_200	NA	NA	chr1B:74228874;
IWB48980	1A	46.5	Kukri_rep_c104386_273	NA	NA	chr1D:49942282;
IWB43982	1A	46.5	Kukri_c3150_341	NA	NA	chr1D:48023049;
IWB53442	1A	49.6	RAC875_c11899_366	1A	58704729	chr1A:58704729;
IWB36144	1A	49.6	IACX6344	1A	92567918	chr1A:92567918;
IWA7715	1A	50.6	wsnp_Ra_c20126_29372577	1A	114062296	chr1A:114062296;
IWB39081	1A	50.6	Ku_c2898_783	1A	182069951	chr1A:182069951;
IWA1357	1A	50.6	wsnp_Ex_c10595_17291999	1A	203324240	chr1A:203324240;
IWB52485	1A	50.6	Ra_c69908_1877	1A	213907755	chr1A:213907755;chr1D:183025967;
IWB20120	1A	50.6	Ex_c21450_396	1A	224826935	chr1A:224826935;
IWB5974	1A	50.6	BS00004399_51	NA	NA	chr1B:216098443;
IWB65334	1A	55.4	TA001042-0912	1A	301197484	chr1A:301197484;
IWB6933	1A	55.4	BS00022156_51	1A	301197484	chr1A:301197484;
IWB71416	1A	55.4	Tdurum_contig43360_1592	1A	301197487	chr1A:301197487;
IWB71415	1A	55.4	Tdurum_contig43360_1381	1A	301197698	chr1A:301197698;
IWB7828	1A	55.4	BS00031200_51	1A	301782334	chr1A:301782334;
IWB51523	1A	55.4	Ra_c2322_174	1A	301857714	chr1A:301857714;
IWB36224	1A	55.4	IACX7695	1A	301897816	chr1A:301897816;
IWA2438	1A	55.4	wsnp_Ex_c1959_3692097	1A	302628817	chr1A:302628817;
IWB34735	1A	55.4	IAAV3552	1A	304037345	chr1A:304037345;
IWB61408	1A	55.4	RAC875_rep_c105092_114	1A	304040711	chr1A:304040711;chr1B:334315777;chr1D:240129828;
IWA7879	1A	55.4	wsnp_Ra_c34203_42948357	1A	304040711	chr1A:304040711;
IWA7922	1A	55.4	wsnp_Ra_c41581_48764320	1A	304997922	chr1A:304997922;chr1D:240588877;
IWB57739	1A	55.4	RAC875_c41581_176	1A	305003327	chr1A:305003327;
IWA2651	1A	55.4	wsnp_Ex_c2178_4086161	1A	305003327	chr1A:305003327;
IWB14066	1A	55.4	CAP7_c3885_73	1A	305327669	chr1A:305327669;
IWA1990	1A	55.4	wsnp_Ex_c15188_23387523	1A	306112162	chr1A:306112162;
IWB51646	1A	55.4	Ra_c26970_1740	1A	306114424	chr1A:306114424;chr1B:332837782;chr1D:241229466;
IWB25829	1A	55.4	Excalibur_c37474_179	1A	306983490	chr1A:306983490;
IWB50790	1A	55.4	Ra_c10580_1629	1A	307705711	chr1A:307705711;
IWB58586	1A	55.4	RAC875_c49760_107	1A	308210617	chr1A:308210617;
IWB11916	1A	55.4	BS00095100_51	1A	308572338	chr1A:308572338;
IWB73513	1A	55.4	Tdurum_contig81558_272	1A	308812861	chr1A:308812861;
IWA7505	1A	55.4	wsnp_Ku_rep_c71909_71634013	1A	308813558	chr1A:308813558;
IWA4302	1A	55.4	wsnp_Ex_c5634_9907829	1A	320222879	chr1A:320222879;
IWA4301	1A	55.4	wsnp_Ex_c5634_9906981	1A	320223727	chr1A:320223727;
IWB3507	1A	55.4	BobWhite_c46349_402	1A	354938468	chr1A:354938468;
IWB35639	1A	55.4	IACX10924	NA	NA	chr1D:238691538;
IWB3618	1A	55.4	BobWhite_c478_1386	NA	NA	chr2A:635596003;chr3B:8694521;chr6B:691827257;
IWB43481	1A	55.4	Kukri_c27717_316	NA	NA	chr1D:238060333;
IWB65010	1A	55.4	RFL_Contig5450_993	NA	NA	chr1D:246651234;
IWB31862	1A	55.4	GENE-0405_237	NA	NA	chr1B:342647516;
IWB25830	1A	55.4	Excalibur_c37474_242	NA	NA	chr6A:553858501;
IWA8394	1A	55.4	wsnp_RFL_Contig2808_2585736	NA	NA	chr1D:238069536;
IWB11462	1A	59.3	BS00086680_51	1A	281657026	chr1A:281657026;
IWB43578	1A	59.3	Kukri_c28532_103	1A	304038609	chr1A:304038609;chr1B:334313785;
IWA1991	1A	59.3	wsnp_Ex_c15188_23387754	1A	306111931	chr1A:306111931;
IWA1882	1A	59.3	wsnp_Ex_c1427_2736441	1A	337008044	chr1A:337008044;
IWB74073	1A	61.6	Tdurum_contig99671_174	1A	432586390	chr1A:432586390;
IWB73807	1A	61.6	Tdurum_contig92564_326	1A	432590406	chr1A:432590406;
IWA2768	1A	61.6	wsnp_Ex_c22963_32183009	1A	432635042	chr1A:432635042;
IWB20307	1A	61.6	Ex_c25689_1606	1A	432974917	chr1A:432974917;
IWB20306	1A	61.6	Ex_c25689_1603	1A	432974920	chr1A:432974920;
IWB52241	1A	61.6	Ra_c54249_1031	1A	432975014	chr1A:432975014;chr1B:451728473;chr1D:335581199;
IWB61373	1A	61.6	RAC875_rep_c104557_1245	1A	434425788	chr1A:434425788;
IWB19752	1A	61.6	Ex_c12584_2014	1A	435061844	chr1A:435061844;chr1D:336552170;
IWA1307	1A	61.6	wsnp_Ex_c10257_16825240	1A	436423039	chr1A:436423039;
IWB35842	1A	61.6	IACX219	1A	436431272	chr1A:436431272;
IWB37712	1A	61.6	JD_c63991_766	1A	438300798	chr1A:438300798;
IWB38877	1A	61.6	Ku_c23960_333	1A	438366099	chr1A:438366099;chr1B:453513337;
IWA5310	1A	61.6	wsnp_Ex_rep_c66846_65240088	1A	441235985	chr1A:441235985;
IWB20697	1A	61.6	Ex_c42595_2332	1A	445880591	chr1A:445880591;chr1B:464714824;
IWB5985	1A	61.6	BS00004522_51	1A	461048322	chr1A:461048322;
IWB74701	1A	61.6	tplb0041a22_935	1A	462001757	chr1A:462001757;
IWB22535	1A	61.6	Excalibur_c15013_208	NA	NA	chr1B:442624490;
IWB48704	1A	61.6	Kukri_rep_c101946_496	NA	NA	chr1D:338942188;
IWB42650	1A	63	Kukri_c22434_513	1A	462434503	chr1A:462434503;
IWA7021	1A	63	wsnp_Ku_c4018_7333828	1A	462434780	chr1A:462434780;
IWA4328	1A	63	wsnp_Ex_c572_1138770	1A	462434946	chr1A:462434946;
IWA4327	1A	63	wsnp_Ex_c572_1138503	1A	462435213	chr1A:462435213;
IWA4326	1A	63	wsnp_Ex_c572_1138339	1A	462435377	chr1A:462435377;
IWB35308	1A	63	IAAV7203	1A	462435377	chr1A:462435377;
IWB51724	1A	63	Ra_c2895_591	1A	462435782	chr1A:462435782;
IWB63891	1A	63	RFL_Contig2270_2610	1A	462794171	chr1A:462794171;chr1B:486969726;
IWB27914	1A	64.4	Excalibur_c59894_97	1A	463813646	chr1A:463813646;
IWA3857	1A	64.4	wsnp_Ex_c4310_7770452	1A	464250075	chr1A:464250075;
IWB31671	1A	64.4	GENE-0106_229	1A	464251209	chr1A:464251209;
IWB35810	1A	64.4	IACX18883	1A	464793031	chr1A:464793031;chr1D:365536293;
IWA7862	1A	64.4	wsnp_Ra_c32175_41221223	1A	464793031	chr1A:464793031;
IWB9607	1A	64.4	BS00065676_51	1A	477701436	chr1A:477701436;
IWB2937	1A	66.3	BobWhite_c37935_124	1A	464796383	chr1A:464796383;
IWB20387	1A	66.3	Ex_c28144_1843	1A	471320712	chr1A:471320712;
IWB54092	1A	66.3	RAC875_c15426_1713	1A	471324684	chr1A:471324684;chr1B:496099238;
IWB35927	1A	66.3	IACX3496	1A	471488518	chr1A:471488518;
IWB40349	1A	66.3	Kukri_c10453_875	1A	471698449	chr1A:471698449;
IWB21382	1A	66.3	Ex_c8514_1342	1A	471700415	chr1A:471700415;
IWB34506	1A	66.3	IAAV213	1A	472143502	chr1A:472143502;
IWA7173	1A	66.3	wsnp_Ku_c557_1166684	1A	472168091	chr1A:472168091;
IWA2995	1A	66.3	wsnp_Ex_c25734_34995416	1A	472169030	chr1A:472169030;
IWB4741	1A	66.3	BobWhite_rep_c49207_243	1A	473011665	chr1A:473011665;chr1B:498632403;
IWB7929	1A	66.3	BS00033469_51	1A	473034633	chr1A:473034633;
IWB52305	1A	66.3	Ra_c58315_265	1A	473637156	chr1A:473637156;
IWB44485	1A	66.3	Kukri_c3582_87	1A	474642192	chr1A:474642192;
IWB55805	1A	66.3	RAC875_c25507_551	1A	475312850	chr1A:475312850;
IWA6835	1A	66.3	wsnp_Ku_c2815_5317230	1A	477019228	chr1A:477019228;
IWB34341	1A	66.3	IAAV1225	1A	477046669	chr1A:477046669;
IWA2152	1A	66.3	wsnp_Ex_c16592_25117132	1A	477048517	chr1A:477048517;
IWA8070	1A	66.3	wsnp_Ra_c7818_13376644	1A	477654858	chr1A:477654858;
IWB43491	1A	66.3	Kukri_c27785_400	1A	479827769	chr1A:479827769;
IWB58903	1A	66.3	RAC875_c53185_802	1A	480549353	chr1A:480549353;chr1D:379455788;
IWB31675	1A	66.3	GENE-0112_64	NA	NA	chr1D:375955420;
IWB57702	1A	66.3	RAC875_c41275_131	NA	NA	chr1D:374373434;
IWA7898	1A	68.2	wsnp_Ra_c37745_45806931	1A	485343139	chr1A:485343139;
IWA3477	1A	68.2	wsnp_Ex_c34344_42677360	1A	485356417	chr1A:485356417;
IWB3806	1A	68.2	BobWhite_c5356_1272	1A	485356417	chr1A:485356417;
IWB1228	1A	68.2	BobWhite_c18881_338	NA	NA	chr1D:387894895;
IWA6162	1A	69.9	wsnp_JD_c722_1080592	1A	490520712	chr1A:490520712;
IWB35473	1A	69.9	IAAV8429	1A	493511631	chr1A:493511631;
IWA5169	1A	69.9	wsnp_Ex_rep_c108951_91954190	1A	504244687	chr1A:504244687;
IWB31863	1A	69.9	GENE-0410_71	NA	NA	chr1B:530472849;
IWB10043	1A	72	BS00067421_51	1A	480755651	chr1A:480755651;
IWB7423	1A	72	BS00023101_51	1A	480831000	chr1A:480831000;
IWA4179	1A	72	wsnp_Ex_c534_1058778	1A	480831300	chr1A:480831300;
IWB36168	1A	72	IACX662	1A	480832499	chr1A:480832499;
IWA268	1A	72	wsnp_BE495786A_Ta_2_1	1A	481651785	chr1A:481651785;
IWB28550	1A	72	Excalibur_c7033_159	1A	481652509	chr1A:481652509;chr1D:381013400;
IWB38496	1A	72	Ku_c1571_1457	1A	481691783	chr1A:481691783;
IWA4126	1A	72	wsnp_Ex_c5216_9235964	1A	481692078	chr1A:481692078;chr1D:381031651;
IWB7216	1A	72	BS00022698_51	1A	482329681	chr1A:482329681;
IWB35955	1A	72	IACX4378	1A	482335926	chr1A:482335926;
IWB12736	1A	72	CAP11_c1972_285	1A	482761756	chr1A:482761756;
IWB61100	1A	72	RAC875_c94534_75	1A	482771048	chr1A:482771048;
IWB24988	1A	72	Excalibur_c30591_637	1A	482780984	chr1A:482780984;
IWB64265	1A	72	RFL_Contig3203_1971	1A	482966563	chr1A:482966563;
IWB34656	1A	72	IAAV3049	1A	484332077	chr1A:484332077;chr1D:384511578;
IWB56592	1A	72	RAC875_c31276_1128	1A	484335332	chr1A:484335332;
IWA7577	1A	72	wsnp_Ra_c12148_19539667	1A	484335968	chr1A:484335968;
IWB20856	1A	72	Ex_c5192_943	1A	485002334	chr1A:485002334;
IWA4117	1A	72	wsnp_Ex_c5192_9203682	1A	485002382	chr1A:485002382;
IWA6756	1A	72	wsnp_Ku_c24239_34199356	1A	485003691	chr1A:485003691;
IWA1608	1A	72	wsnp_Ex_c12336_19686808	1A	485005277	chr1A:485005277;
IWB25179	1A	72	Excalibur_c32167_59	1A	485342363	chr1A:485342363;
IWA6751	1A	72	wsnp_Ku_c23926_33870364	1A	485343051	chr1A:485343051;
IWA4816	1A	72	wsnp_Ex_c8588_14419007	1A	485343698	chr1A:485343698;
IWA3475	1A	72	wsnp_Ex_c34344_42676379	1A	485355341	chr1A:485355341;
IWA5277	1A	72	wsnp_Ex_rep_c66628_64934660	1A	485357401	chr1A:485357401;
IWB5360	1A	72	BobWhite_rep_c63278_349	1A	486052322	chr1A:486052322;chr1D:386164110;
IWB27052	1A	72	Excalibur_c49421_443	1A	487012029	chr1A:487012029;
IWA3820	1A	72	wsnp_Ex_c42282_48900922	1A	487017135	chr1A:487017135;
IWB46302	1A	72	Kukri_c52952_315	1A	487017792	chr1A:487017792;chr1B:520528306;chr1D:387223179;
IWA7018	1A	72	wsnp_Ku_c39878_48218985	1A	487093135	chr1A:487093135;
IWB40078	1A	72	Ku_c8351_2029	1A	487311547	chr1A:487311547;
IWB35023	1A	72	IAAV5406	1A	487311547	chr1A:487311547;
IWB59026	1A	72	RAC875_c54380_249	1A	487558810	chr1A:487558810;chr1B:30446759;chr2B:258776907;chr3A:184605709;chr3D:585557620;chr6B:33823442;
IWB57465	1A	72	RAC875_c38916_66	1A	487563715	chr1A:487563715;chr5A:138072952;
IWB54214	1A	72	RAC875_c16080_777	1A	487731184	chr1A:487731184;chr1B:522012840;
IWA1594	1A	72	wsnp_Ex_c12165_19452361	1A	487731184	chr1A:487731184;chr1B:522012840;
IWA7644	1A	72	wsnp_Ra_c16080_24638622	1A	487732346	chr1A:487732346;
IWB64622	1A	72	RFL_Contig4231_575	1A	488070209	chr1A:488070209;
IWB52858	1A	72	Ra_c9876_373	1A	493510006	chr1A:493510006;
IWA7956	1A	72	wsnp_Ra_c4664_8410628	1A	495447076	chr1A:495447076;
IWA2394	1A	72	wsnp_Ex_c19294_28225846	1A	495447421	chr1A:495447421;
IWA6609	1A	72	wsnp_Ku_c16913_25885872	1A	495706534	chr1A:495706534;
IWA3540	1A	72	wsnp_Ex_c35821_43892960	1A	495706733	chr1A:495706733;
IWB50788	1A	72	Ra_c105707_788	1A	497520555	chr1A:497520555;
IWA4283	1A	72	wsnp_Ex_c55986_58282517	1A	497520600	chr1A:497520600;
IWB11628	1A	72	BS00089894_51	1A	497522675	chr1A:497522675;
IWA5174	1A	72	wsnp_Ex_rep_c109742_92411838	1A	498048808	chr1A:498048808;
IWA6707	1A	72	wsnp_Ku_c21316_31053745	1A	498141736	chr1A:498141736;
IWA6708	1A	72	wsnp_Ku_c21316_31053776	1A	498141767	chr1A:498141767;
IWB7079	1A	72	BS00022432_51	1A	504239804	chr1A:504239804;
IWB70352	1A	72	Tdurum_contig32437_257	NA	NA	chr1B:539549143;
IWB35691	1A	72	IACX11338	NA	NA	chr1B:530061450;
IWB6545	1A	72	BS00012283_51	NA	NA	chr1D:379795569;
IWB25640	1A	72	Excalibur_c35821_61	NA	NA	chr1D:398979967;
IWB31329	1A	72	Excalibur_rep_c82767_175	NA	NA	chr1B:534669727;
IWB35655	1A	72	IACX11070	NA	NA	chr1D:379795569;
IWB12119	1A	72.7	BS00100120_51	1A	499807792	chr1A:499807792;
IWB36026	1A	72.7	IACX5793	1A	500563428	chr1A:500563428;
IWB36076	1A	72.7	IACX5960	1A	500563539	chr1A:500563539;
IWB50864	1A	72.7	Ra_c108912_519	1A	503312428	chr1A:503312428;
IWB39795	1A	72.7	Ku_c67089_214	1A	503313130	chr1A:503313130;
IWB56353	1A	72.7	RAC875_c29540_1109	1A	504242218	chr1A:504242218;
IWB56355	1A	72.7	RAC875_c29540_413	1A	504242909	chr1A:504242909;
IWA7573	1A	72.7	wsnp_Ra_c11877_19161832	1A	504245992	chr1A:504245992;
IWB55587	1A	72.7	RAC875_c24047_284	1A	504266708	chr1A:504266708;chr1B:547593451;chr3A:495023790;
IWB46717	1A	72.7	Kukri_c58155_786	1A	504399900	chr1A:504399900;
IWA8101	1A	72.7	wsnp_Ra_c9209_15425473	1A	505471057	chr1A:505471057;
IWB51039	1A	72.7	Ra_c1311_1360	1A	505471337	chr1A:505471337;
IWB9335	1A	72.7	BS00064638_51	1A	505524402	chr1A:505524402;
IWB45341	1A	72.7	Kukri_c43410_348	1A	506546156	chr1A:506546156;
IWB28369	1A	72.7	Excalibur_c65437_104	1A	506546755	chr1A:506546755;
IWB56065	1A	72.7	RAC875_c27417_150	1A	506546999	chr1A:506546999;
IWB25494	1A	72.7	Excalibur_c3475_903	1A	506854760	chr1A:506854760;
IWB25493	1A	72.7	Excalibur_c3475_113	1A	506855550	chr1A:506855550;
IWB58517	1A	72.7	RAC875_c49074_374	1A	507875914	chr1A:507875914;
IWB49917	1A	72.7	Kukri_rep_c69614_1326	NA	NA	chr3D:43578453;
IWA6144	1A	74.5	wsnp_JD_c6544_7697235	1A	514138403	chr1A:514138403;
IWB49402	1A	74.5	Kukri_rep_c109473_80	1A	514138403	chr1A:514138403;
IWB45961	1A	74.5	Kukri_c49170_655	1A	514553051	chr1A:514553051;chr1B:564164685;
IWB40942	1A	74.5	Kukri_c12984_465	1A	515546052	chr1A:515546052;
IWB22509	1A	74.5	Excalibur_c14911_546	1A	515551652	chr1A:515551652;
IWB675	1A	74.5	BobWhite_c14587_51	1A	515553934	chr1A:515553934;chr1B:565671765;chr1D:418202286;
IWB13265	1A	74.5	CAP12_c1979_117	1A	516378298	chr1A:516378298;
IWB26566	1A	74.5	Excalibur_c44668_382	1A	516454526	chr1A:516454526;
IWB8943	1A	78.8	BS00062876_51	1A	529788828	chr1A:529788828;
IWB64795	1A	78.8	RFL_Contig4781_1792	1A	530173234	chr1A:530173234;
IWB7965	1A	78.8	BS00034278_51	1A	530173432	chr1A:530173432;
IWA3859	1A	78.8	wsnp_Ex_c43228_49605281	1A	530173758	chr1A:530173758;
IWB13864	1A	78.8	CAP7_c1891_230	1A	530177169	chr1A:530177169;
IWB47390	1A	78.8	Kukri_c67383_102	1A	530204102	chr1A:530204102;chr1B:582930066;chr1D:431799423;
IWA5534	1A	78.8	wsnp_Ex_rep_c68493_67320068	1A	530211906	chr1A:530211906;
IWB60784	1A	78.8	RAC875_c8482_160	1A	530213616	chr1A:530213616;chr1B:583088047;chr1D:431810514;
IWA5493	1A	78.8	wsnp_Ex_rep_c68085_66839109	1A	530214995	chr1A:530214995;
IWB6118	1A	78.8	BS00009808_51	1A	530232680	chr1A:530232680;
IWA3405	1A	78.8	wsnp_Ex_c3258_6004611	1A	530233351	chr1A:530233351;
IWB28682	1A	83.1	Excalibur_c7370_179	1A	531051927	chr1A:531051927;
IWA7639	1A	83.1	wsnp_Ra_c15564_23999084	1A	531051927	chr1A:531051927;
IWB31945	1A	83.1	GENE-0527_92	1A	531605234	chr1A:531605234;
IWB11161	1A	89.9	BS00081002_51	1A	535434774	chr1A:535434774;
IWB20654	1A	91.8	Ex_c4060_510	1A	536431376	chr1A:536431376;
IWB60140	1A	91.8	RAC875_c6798_467	1A	536431377	chr1A:536431377;
IWB6995	1A	91.8	BS00022261_51	1A	536439290	chr1A:536439290;
IWB12579	1A	91.8	BS00110627_51	1A	536439342	chr1A:536439342;
IWB31771	1A	91.8	GENE-0262_431	1A	536614283	chr1A:536614283;
IWB26829	1A	95.2	Excalibur_c47013_1503	1A	536963507	chr1A:536963507;
IWB10668	1A	96.4	BS00073413_51	1A	537082527	chr1A:537082527;
IWB53469	1A	96.4	RAC875_c120509_133	1A	537355984	chr1A:537355984;
IWA7754	1A	96.4	wsnp_Ra_c22110_31550370	1A	537538270	chr1A:537538270;
IWB55461	1A	96.4	RAC875_c23168_480	1A	537965047	chr1A:537965047;
IWB29580	1A	96.4	Excalibur_c97157_65	1A	539702744	chr1A:539702744;
IWB1728	1A	96.4	BobWhite_c23632_322	1A	539762811	chr1A:539762811;
IWB68917	1A	96.4	Tdurum_contig21114_255	1A	539900017	chr1A:539900017;
IWB55184	1A	96.4	RAC875_c21411_162	1A	539965027	chr1A:539965027;chr1D:444335737;
IWA3434	1A	96.4	wsnp_Ex_c33452_41938013	1A	540051810	chr1A:540051810;
IWB36087	1A	96.4	IACX5994	1A	540051810	chr1A:540051810;
IWA3435	1A	96.4	wsnp_Ex_c33452_41938159	1A	540051956	chr1A:540051956;
IWB4042	1A	96.4	BobWhite_c5967_537	1A	540056355	chr1A:540056355;chr1B:604557568;chr1D:444371135;
IWB23855	1A	96.4	Excalibur_c22768_963	1A	540056839	chr1A:540056839;chr1D:444371616;
IWB29579	1A	96.4	Excalibur_c97157_137	NA	NA	chr1D:443747031;
IWB50892	1A	97.9	Ra_c110766_321	1A	540336630	chr1A:540336630;
IWB40130	1A	97.9	Ku_c8992_405	1A	540403832	chr1A:540403832;
IWA5047	1A	97.9	wsnp_Ex_rep_c102067_87314043	1A	541468767	chr1A:541468767;
IWB61497	1A	97.9	RAC875_rep_c105766_652	1A	541469213	chr1A:541469213;
IWA5046	1A	97.9	wsnp_Ex_rep_c102067_87313597	1A	541469213	chr1A:541469213;
IWB72493	1A	97.9	Tdurum_contig56158_60	1A	541631356	chr1A:541631356;
IWB53529	1A	97.9	RAC875_c12348_720	1A	541632726	chr1A:541632726;
IWB49670	1A	98.7	Kukri_rep_c115111_251	1A	541470048	chr1A:541470048;chr1B:608468354;chr1D:445392564;
IWB64984	1A	100.1	RFL_Contig5334_831	1A	541990759	chr1A:541990759;chr1B:610163107;chr1D:446265398;
IWB64983	1A	101.3	RFL_Contig5334_1969	1A	541991897	chr1A:541991897;
IWB31625	1A	101.3	GENE-0033_233	1A	542003136	chr1A:542003136;
IWA136	1A	101.3	wsnp_BE443588A_Ta_2_2	1A	542136735	chr1A:542136735;
IWA3962	1A	101.3	wsnp_Ex_c4612_8254533	1A	542438010	chr1A:542438010;
IWB24480	1A	101.3	Excalibur_c26688_138	1A	542438627	chr1A:542438627;chr1B:611524888;chr1D:446706629;
IWB73951	1A	101.3	Tdurum_contig96086_74	1A	542825309	chr1A:542825309;
IWB3160	1A	101.3	BobWhite_c41272_159	1A	542825339	chr1A:542825339;
IWB10300	1A	101.3	BS00068391_51	1A	543634627	chr1A:543634627;
IWB20162	1A	101.3	Ex_c2226_244	1A	544054925	chr1A:544054925;
IWB11109	1A	101.3	BS00080076_51	1A	544055251	chr1A:544055251;
IWB56724	1A	101.3	RAC875_c32379_216	1A	544160240	chr1A:544160240;
IWB1562	1A	101.3	BobWhite_c22134_398	1A	544171075	chr1A:444429750;chr1A:544171075;chr4A:543404388;
IWB65954	1A	101.3	TA005289-1104	1A	544202706	chr1A:544202706;
IWB57802	1A	101.3	RAC875_c41993_582	1A	544365192	chr1A:544365192;chr1D:448642199;
IWB12600	1A	101.3	BS00110877_51	1A	544367564	chr1A:544367564;
IWB75206	1A	101.3	tplb0059d21_1032	1A	544374255	chr1A:544374255;
IWB60125	1A	101.3	RAC875_c67771_805	1A	544376692	chr1A:544376692;chr1D:448656335;
IWB8121	1A	103.8	BS00037976_51	1A	544391456	chr1A:544391456;
IWB11423	1A	103.8	BS00085818_51	1A	544603440	chr1A:544603440;chr1D:449470439;
IWB35745	1A	103.8	IACX14	1A	544605146	chr1A:544605146;
IWB11424	1A	103.8	BS00085821_51	NA	NA	chr1D:449470283;
IWB41037	1A	103.8	Kukri_c13463_728	NA	NA	chr1D:449471802;
IWB66484	1A	107	Tdurum_contig10365_341	1A	545528860	chr1A:545528860;
IWB68479	1A	107	Tdurum_contig15967_90	1A	545530659	chr1A:545530659;
IWB72212	1A	109.3	Tdurum_contig51833_439	1A	545890411	chr1A:545890411;
IWB8040	1A	109.3	BS00036104_51	1A	545891035	chr1A:545891035;
IWB59501	1A	110.9	RAC875_c60162_206	1A	545891404	chr1A:545891404;
IWA1790	1A	110.9	wsnp_Ex_c1359_2604298	1A	546044424	chr1A:546044424;
IWB27519	1A	110.9	Excalibur_c54842_340	1A	546212974	chr1A:546212974;
IWA254	1A	110.9	wsnp_BE494527A_Ta_2_1	1A	547299511	chr1A:547299511;
IWA3146	1A	112.7	wsnp_Ex_c28149_37293173	1A	547965988	chr1A:547965988;
IWA3145	1A	112.7	wsnp_Ex_c28149_37293117	1A	547966044	chr1A:547966044;
IWA735	1A	114.1	wsnp_CAP11_c29_68486	1A	548564057	chr1A:548564057;
IWB7991	1A	114.1	BS00034899_51	1A	548941327	chr1A:548941327;
IWB54366	1A	114.1	RAC875_c16824_202	1A	549313790	chr1A:549313790;
IWB64556	1A	114.1	RFL_Contig399_976	1A	549420609	chr1A:549420609;
IWB64554	1A	114.1	RFL_Contig399_1148	1A	549420875	chr1A:549420875;
IWB43724	1A	114.1	Kukri_c2951_1188	NA	NA	chr2A:709622672;chr6A:184824557;
IWB4804	1A	116.3	BobWhite_rep_c49755_131	1A	550342866	chr1A:550342866;
IWB36607	1A	116.3	Jagger_c468_53	1A	550344021	chr1A:550344021;
IWB41243	1A	120.9	Kukri_c14635_73	1A	551315328	chr1A:551315328;chr1B:630824077;chr1D:458879694;
IWB52033	1A	120.9	Ra_c41164_730	1A	551320174	chr1A:551320174;
IWB37168	1A	120.9	JD_c20553_448	1A	551320941	chr1A:551320941;
IWB52277	1A	120.9	Ra_c5683_2584	1A	551460874	chr1A:551460874;
IWB37296	1A	120.9	JD_c285_1438	1A	551484519	chr1A:551484519;
IWB39439	1A	123	Ku_c4369_351	1A	551609890	chr1A:551609890;
IWB66931	1A	124.1	Tdurum_contig11106_340	1A	554208204	chr1A:554208204;
IWB66930	1A	124.1	Tdurum_contig11106_264	1A	554208280	chr1A:554208280;
IWB60380	1A	125.6	RAC875_c7563_273	1A	556299608	chr1A:556299608;
IWB58389	1A	127.1	RAC875_c47930_448	1A	558489897	chr1A:558489897;
IWB1256	1A	147.1	BobWhite_c19182_280	1A	566480170	chr1A:566480170;
IWB766	1A	147.1	BobWhite_c15256_225	1A	566492341	chr1A:566492341;
IWA886	1A	147.1	wsnp_CAP11_rep_c7847_3468669	1A	566564997	chr1A:566564997;
IWA6152	1A	152.8	wsnp_JD_c6664_7807201	1A	574935647	chr1A:574935647;
IWB4214	1A	152.8	BobWhite_c6664_644	1A	574935671	chr1A:574935671;
IWB22955	1A	154.3	Excalibur_c17320_833	1A	575228754	chr1A:575228754;chr1A:575247130;
IWB29697	1A	154.3	Excalibur_rep_c101018_254	1A	575228835	chr1A:575228835;chr1A:575247211;
IWB7275	1A	157.6	BS00022824_51	1A	577474214	chr1A:577474214;
IWA4898	1A	157.6	wsnp_Ex_c9343_15514687	1A	577840967	chr1A:577840967;
IWA4897	1A	157.6	wsnp_Ex_c9343_15514531	1A	577841123	chr1A:577841123;
IWB58979	1A	157.6	RAC875_c53725_217	1A	577841655	chr1A:577841655;
IWA4978	1A	157.6	wsnp_Ex_c9918_16332583	1A	578521908	chr1A:578521908;
IWA6530	1A	157.6	wsnp_Ku_c14496_22838796	1A	578563413	chr1A:578563413;
IWA3377	1A	157.6	wsnp_Ex_c3201_5910642	1A	579299322	chr1A:579299322;
IWB53222	1A	157.6	RAC875_c11016_495	1A	579830514	chr1A:579830514;
IWB6426	1A	157.6	BS00011521_51	1A	579830592	chr1A:579830592;
IWA4022	1A	157.6	wsnp_Ex_c48407_53323801	1A	579864365	chr1A:579864365;
IWA4021	1A	157.6	wsnp_Ex_c48407_53323483	1A	579864780	chr1A:579864780;
IWB73184	1A	158.8	Tdurum_contig70803_475	1A	580445849	chr1A:580445849;
IWB69908	1A	158.8	Tdurum_contig29886_139	1A	581585512	chr1A:581585512;
IWA1557	1A	158.8	wsnp_Ex_c11939_19147421	1A	581585512	chr1A:581585512;
IWA1558	1A	158.8	wsnp_Ex_c11939_19147514	1A	581585605	chr1A:581585605;
IWA8051	1A	158.8	wsnp_Ra_c6891_11974621	1A	581585620	chr1A:581585620;
IWB53622	1A	158.8	RAC875_c1295_1603	1A	581828955	chr1A:581828955;
IWB12340	1A	158.8	BS00107935_51	1A	581828997	chr1A:581828997;
IWB38851	1A	158.8	Ku_c23222_204	1A	581830231	chr1A:581830231;
IWB51036	1A	158.8	Ra_c1295_635	1A	581830231	chr1A:581830231;
IWA6458	1A	158.8	wsnp_Ku_c12441_20092792	1A	581830839	chr1A:581830839;
IWB21667	1A	158.8	Excalibur_c10538_1153	NA	NA	chr1D:484402786;
IWB31719	1A	158.8	GENE-0171_87	NA	NA	chr1B:673641143;
IWB47247	1A	158.8	Kukri_c65610_551	NA	NA	chr1D:483676178;
IWB13624	1A	162.2	CAP12_rep_c5332_341	1A	584509670	chr1A:584509670;
IWB12374	1A	162.2	BS00108585_51	NA	NA	chr1D:486758251;
IWB31958	1A	166.9	GENE-0543_577	NA	NA	chr1B:681690621;
IWB10518	1A	168.4	BS00070991_51	1A	586913972	chr1A:586913972;
IWB10491	1A	168.4	BS00070695_51	1A	586914403	chr1A:586914403;
IWB34513	1A	168.4	IAAV2162	1A	586953042	chr1A:586953042;
IWB38	1A	168.4	BobWhite_c1027_1127	1A	586993772	chr1A:586993772;
IWB35476	1A	168.4	IAAV8446	1A	587839840	chr1A:587839840;
IWB22174	1A	168.4	Excalibur_c12932_2102	NA	NA	chrUn:2230047;
IWB26765	1A	168.4	Excalibur_c46365_304	NA	NA	chr1D:488572879;
IWA693	1A	168.4	wsnp_CAP11_c1827_988367	NA	NA	chrUn:2220574;
IWB67027	1A	168.4	Tdurum_contig11349_810	NA	NA	chr1B:681692838;chr1D:488571041;chrUn:2227489;
IWB9191	1A	168.4	BS00064087_51	NA	NA	chrUn:2218517;
IWA5407	1A	168.4	wsnp_Ex_rep_c67492_66096650	NA	NA	chrUn:2221190;
IWB65748	1A	169.7	TA003848-0787	1A	589442225	chr1A:589442225;chr1B:683574569;chr1D:491634382;chr4A:340791473;chr5B:298687226;
IWA2327	1A	171.4	wsnp_Ex_c1861_3507281	1A	589030222	chr1A:589030222;chr1B:683468067;chr1D:491036934;
IWB8643	1A	171.4	BS00054271_51	1A	589445376	chr1A:589445376;
IWB39956	1A	171.4	Ku_c72511_106	1A	593301298	chr1A:593301298;
IWB6493	1A	171.4	BS00011913_51	NA	NA	chr1D:491051266;
IWA1644	1A	172.8	wsnp_Ex_c1255_2411550	1A	590001461	chr1A:590001461;
IWB44295	1A	172.8	Kukri_c34242_404	1A	591097883	chr1A:591097883;chr1B:685281314;chr1D:492615038;
IWB11979	1A	172.8	BS00096930_51	1A	591147317	chr1A:591147317;
IWB60808	1A	172.8	RAC875_c85550_52	1A	591147481	chr1A:591147481;
IWB65294	1A	172.8	RFL_Contig858_2219	1A	591147633	chr1A:591147633;
IWB7795	1B	0	BS00030768_51	1B	5855088	chr1B:5855088;
IWB47979	1B	0	Kukri_c8390_1515	NA	NA	chr1A:6324232;chr1D:4827541;
IWB38627	1B	11.8	Ku_c17846_363	1B	9548231	chr1B:9548231;chr1D:7420317;
IWB43758	1B	12.6	Kukri_c29655_194	1B	10104112	chr1A:9579952;chr1B:10104112;chr1D:7913540;
IWA6489	1B	12.6	wsnp_Ku_c13229_21142792	NA	NA	chr1A:9358688;
IWB24687	1B	12.6	Excalibur_c28255_430	NA	NA	chr1D:7039059;
IWB24688	1B	12.6	Excalibur_c28255_482	NA	NA	chr1D:7039111;
IWA7399	1B	13.3	wsnp_Ku_rep_c103074_89905152	1B	10075970	chr1B:10075970;
IWB26731	1B	13.3	Excalibur_c46114_572	1B	11885342	chr1B:11885342;chr1D:8721539;
IWB10589	1B	13.3	BS00072113_51	1B	12815770	chr1B:12815770;chr1B:13236124;
IWB12258	1B	13.3	BS00105846_51	1B	15284528	chr1B:15284528;
IWB22868	1B	13.3	Excalibur_c16851_835	1B	17383775	chr1B:17383775;chr1D:11621452;
IWB36330	1B	13.3	IACX8860	1B	17892175	chr1B:17892175;
IWB36585	1B	13.3	Jagger_c4032_73	1B	22707101	chr1B:22707101;
IWB44340	1B	13.3	Kukri_c34536_259	NA	NA	chr1A:11663282;
IWB23569	1B	13.3	Excalibur_c20921_163	NA	NA	chr1A:13767694;
IWB27560	1B	13.3	Excalibur_c55363_265	NA	NA	chr1D:11966902;
IWB58177	1B	14.8	RAC875_c45773_170	NA	NA	chr3A:672546652;chr3B:710583083;
IWA4073	1B	16.3	wsnp_Ex_c50340_54659660	1B	11890411	chr1B:11890411;chr1D:8727026;
IWB68079	1B	16.3	Tdurum_contig13811_741	1B	14149134	chr1A:11568221;chr1B:14149134;chr1D:9762075;
IWB62598	1B	16.3	RAC875_rep_c69640_88	1B	15168163	chr1B:15168163;chr1D:10259577;
IWB71509	1B	16.3	Tdurum_contig44219_318	1B	15169636	chr1B:15169636;
IWA5370	1B	16.3	wsnp_Ex_rep_c67198_65702998	1B	15169636	chr1B:15169636;
IWB30718	1B	16.3	Excalibur_rep_c116725_184	1B	15170932	chr1B:15170932;
IWB12346	1B	16.3	BS00108057_51	1B	15439285	chr1B:15439285;
IWB44849	1B	16.3	Kukri_c38845_821	1B	15449308	chr1B:15449308;
IWB58829	1B	16.3	RAC875_c5243_236	1B	15745963	chr1A:12368675;chr1B:15745963;
IWB60551	1B	16.3	RAC875_c7926_467	1B	16243996	chr1B:16243996;chr1B:16248890;chr1B:16253783;chr1B:16258677;chr1B:16271377;chr1B:16294496;chrUn:2569480;chrUn:337751277;chrUn:337798440;
IWB21944	1B	16.3	Excalibur_c11666_134	1B	16850238	chr1B:16850238;
IWB39151	1B	16.3	Ku_c31363_2165	1B	17356503	chr1B:17356503;chr1D:11548608;
IWB35129	1B	16.3	IAAV6001	1B	17623169	chr1B:17623169;
IWB74615	1B	16.3	tplb0036l23_696	1B	18386904	chr1B:18386904;
IWB64586	1B	16.3	RFL_Contig4104_670	1B	20174633	chr1B:20174633;
IWB12048	1B	16.3	BS00098794_51	1B	20588030	chr1B:20588030;
IWA7331	1B	16.3	wsnp_Ku_c8592_14575931	1B	20594336	chr1B:20594336;
IWB68202	1B	16.3	Tdurum_contig14404_319	1B	655100685	chr1B:655100685;
IWB12126	1B	16.3	BS00100287_51	NA	NA	chr1A:14163051;
IWB34779	1B	16.3	IAAV3809	NA	NA	chr1A:13767634;
IWB14010	1B	16.3	CAP7_c3299_316	NA	NA	chr1A:11665248;
IWA1957	1B	16.3	wsnp_Ex_c1493_2860766	NA	NA	chr7A:19522877;
IWB2188	1B	16.3	BobWhite_c28295_256	NA	NA	chr1A:11663943;chr1D:9873873;
IWB53278	1B	16.3	RAC875_c11201_111	NA	NA	chr1D:10257532;chr4B:57318614;
IWB34847	1B	16.3	NA	NA	NA	NA
IWB49812	1B	16.3	Kukri_rep_c68693_86	NA	NA	chr1D:10259627;
IWA4715	1B	16.3	wsnp_Ex_c7705_13139890	NA	NA	chr1A:12367967;
IWB33468	1B	16.3	GENE-3569_500	NA	NA	chr1A:15431071;
IWB21983	1B	16.3	Excalibur_c11848_919	NA	NA	chr1A:11664878;
IWB35266	1B	16.3	IAAV6899	NA	NA	chr1D:12314151;
IWB55748	1B	16.3	RAC875_c25125_210	NA	NA	chr1A:12093324;
IWB47932	1B	36.3	Kukri_c8255_1324	1B	58754069	chr1B:58754069;chr1D:39652549;
IWB49337	1B	36.3	Kukri_rep_c108299_221	1B	58754108	chr1B:58754108;
IWB45038	1B	36.3	Kukri_c40439_366	1B	59196975	chr1B:59196975;
IWB9695	1B	36.3	BS00066014_51	1B	59514645	chr1B:59514645;chr1B:59533050;
IWB60705	1B	36.3	RAC875_c826_839	1B	59599752	chr1B:59599752;chr1D:39946461;
IWA3169	1B	36.3	wsnp_Ex_c28495_37622019	1B	59600165	chr1B:59600165;
IWA2998	1B	36.3	wsnp_Ex_c25782_35041189	1B	63054133	chr1B:63054133;
IWB22869	1B	47.9	Excalibur_c16853_303	1B	189870000	chr1B:189870000;
IWB3175	1B	47.9	BobWhite_c4147_1351	1B	236958563	chr1B:236958563;chr1D:155734169;
IWA6259	1B	49.8	wsnp_JD_rep_c49357_33576509	1B	341931621	chr1B:341931621;
IWA7343	1B	49.8	wsnp_Ku_c9014_15193623	1B	370035279	chr1B:370035279;
IWB49701	1B	49.8	Kukri_rep_c116003_106	1B	385157636	chr1B:385157636;
IWB461	1B	49.8	BobWhite_c1318_691	1B	394411015	chr1A:365070235;chr1B:394411015;chr1D:293393537;
IWB47264	1B	50.6	Kukri_c65759_98	1B	278461117	chr1B:278461117;
IWB8920	1B	50.6	BS00062770_51	1B	285336384	chr1B:285336384;
IWA2197	1B	50.6	wsnp_Ex_c17238_25895129	1B	300950024	chr1B:300950024;
IWB1569	1B	50.6	BobWhite_c22266_315	1B	329489647	chr1B:329489647;
IWB39145	1B	50.6	Ku_c31251_565	NA	NA	chr7A:20156018;chrUn:364309621;
IWA8619	1B	50.6	wsnp_RFL_Contig4726_5654774	NA	NA	chr1D:249023280;
IWB25342	1B	51.3	Excalibur_c33494_224	1B	275359503	chr1B:275359503;chr1B:275459493;
IWA8084	1B	54.2	wsnp_Ra_c8506_14401408	1B	142834501	chr1B:142834501;
IWB62640	1B	54.2	RAC875_rep_c70022_1648	1B	148897317	chr1A:90762616;chr1B:148897317;chr1D:95558542;
IWA7504	1B	54.2	wsnp_Ku_rep_c71900_71624324	1B	148897317	chr1A:90762616;chr1B:148897317;chr1D:95558542;
IWA7934	1B	54.2	wsnp_Ra_c4296_7819139	1B	151463896	chr1B:151463896;
IWB21665	1B	54.2	Excalibur_c10528_347	1B	153594557	chr1B:153594557;
IWB7186	1B	54.2	BS00022625_51	1B	163096591	chr1B:163096591;
IWA6290	1B	54.2	wsnp_JD_rep_c62985_40164465	1B	168418366	chr1B:168418366;chr1B:168623823;
IWB5323	1B	54.2	BobWhite_rep_c62985_546	1B	168418411	chr1B:168418411;chr1B:168623868;chr1D:110661738;
IWB8379	1B	54.2	BS00044869_51	1B	168972933	chr1B:168972933;
IWB31623	1B	54.2	GENE-0032_895	NA	NA	chr1A:111131551;
IWB11576	1B	55.1	BS00088672_51	1B	183481852	chr1B:183481852;
IWB43855	1B	55.1	Kukri_c30451_473	1B	186462917	chr1A:133416297;chr1B:186462917;
IWB36356	1B	55.1	IACX918	1B	186463485	chr1B:186463485;
IWB54028	1B	55.1	RAC875_c14902_256	1B	188457502	chr1A:136953769;chr1B:188457502;
IWB43446	1B	55.1	Kukri_c27495_816	1B	197751764	chr1B:197751764;
IWB41254	1B	55.1	Kukri_c147_1620	1B	212429643	chr1B:212429643;
IWB12472	1B	55.1	BS00110104_51	1B	228174622	chr1B:228174622;
IWB27619	1B	55.1	Excalibur_c56029_277	1B	236959898	chr1A:185143481;chr1B:236959898;chr1D:155732924;
IWB25023	1B	55.1	Excalibur_c30762_713	NA	NA	chr2A:24012193;chr2B:738170481;chr6B:35065843;
IWB7369	1B	55.1	BS00023006_51	NA	NA	chrUn:6017765;
IWB25250	1B	55.1	Excalibur_c32726_125	NA	NA	chr6A:574486383;
IWB34367	1B	55.1	IAAV1364	NA	NA	chr1D:121240276;
IWB57188	1B	55.8	RAC875_c36442_127	1B	275358923	chr1B:275358923;chr1B:275458913;chr1B:275553868;chr1B:275672489;
IWB42173	1B	55.8	Kukri_c19641_477	1B	275358923	chr1A:246128757;chr1B:275358923;chr1B:275458913;chr1B:275553868;chr1B:275672489;
IWB43472	1B	55.8	Kukri_c27690_411	1B	275552390	chr1A:246130253;chr1B:275552390;chr1B:275670646;
IWB20056	1B	55.8	Ex_c19477_336	1B	277765153	chr1A:248426593;chr1B:277765153;chr1D:197735321;
IWB36303	1B	55.8	IACX8452	1B	278092397	chr1B:278092397;
IWB28335	1B	55.8	Excalibur_c6497_535	1B	278473846	chr1B:278473846;
IWB9805	1B	55.8	BS00066443_51	1B	278687062	chr1B:278687062;
IWB63258	1B	55.8	RAC875_rep_c87552_86	1B	279182809	chr1A:250198122;chr1B:279182809;chr1D:199068602;
IWB11553	1B	55.8	BS00088264_51	1B	280167375	chr1B:280167375;
IWB8473	1B	55.8	BS00047700_51	1B	280692551	chr1B:280692551;
IWB75203	1B	55.8	tplb0059c20_2221	1B	281033084	chr1B:281033084;
IWB9700	1B	55.8	BS00066040_51	1B	282134142	chr1B:282134142;
IWB10923	1B	55.8	BS00077353_51	1B	282277101	chr1B:282277101;
IWB10660	1B	55.8	BS00073373_51	1B	282277219	chr1B:282277219;
IWB9147	1B	55.8	BS00063866_51	1B	282280574	chr1B:282280574;
IWB9464	1B	55.8	BS00065139_51	1B	282427911	chr1B:282427911;
IWB37306	1B	55.8	JD_c29157_213	1B	283124736	chr1B:283124736;
IWB58569	1B	55.8	RAC875_c49601_837	1B	283126302	chr1B:283126302;
IWB8046	1B	55.8	BS00036333_51	1B	283126481	chr1B:283126481;
IWB8585	1B	55.8	BS00050126_51	1B	285345287	chr1B:285345287;
IWB25904	1B	55.8	Excalibur_c3801_814	1B	285608205	chr1B:285608205;chr1B:285832302;
IWB8588	1B	55.8	BS00050457_51	1B	288395934	chr1B:288395934;
IWA6062	1B	55.8	wsnp_JD_c4444_5575748	1B	288810044	chr1B:288810044;
IWB27669	1B	55.8	Excalibur_c56657_282	1B	290814000	chr1B:290814000;
IWB66125	1B	55.8	TA015141-0717	1B	292341840	chr1B:292341840;chr1B:292413327;
IWB22709	1B	55.8	Excalibur_c15885_1145	1B	317364842	chr1B:317364842;
IWB73650	1B	55.8	Tdurum_contig83763_107	1B	317365070	chr1B:317365070;
IWB6209	1B	55.8	BS00010352_51	1B	327482997	chr1B:327482997;chr1D:227864743;
IWB74353	1B	55.8	tplb0029b01_123	1B	328642115	chr1B:328642115;
IWB6405	1B	55.8	BS00011450_51	1B	328643536	chr1A:297698090;chr1B:328643536;chr1D:229322890;
IWB74352	1B	55.8	tplb0029b01_1022	1B	328645331	chr1B:328645331;
IWB20264	1B	55.8	Ex_c24969_223	1B	328820781	chr1B:328820781;
IWB45552	1B	55.8	Kukri_c45663_496	NA	NA	chr1D:226945827;chr1D:227376396;
IWB31942	1B	55.8	GENE-0522_336	NA	NA	chr1D:229484713;
IWB31756	1B	55.8	GENE-0227_217	NA	NA	chr1A:297697348;
IWB1270	1B	55.8	BobWhite_c19327_314	NA	NA	chr5B:548528429;
IWB3233	1B	56.6	BobWhite_c4236_410	NA	NA	chr1D:229880130;
IWB19691	1B	57.3	Ex_c11539_279	1B	354230489	chr1B:354230489;chr1D:258579763;
IWB11662	1B	57.3	BS00090449_51	1B	363477361	chr1B:363477361;
IWA6581	1B	57.3	wsnp_Ku_c16117_24917524	1B	364419036	chr1B:364419036;
IWA3048	1B	57.3	wsnp_Ex_c26419_35667216	1B	364419460	chr1B:364419460;
IWB51549	1B	57.3	Ra_c23839_884	1B	367440110	chr1B:367440110;
IWB31732	1B	57.3	GENE-0193_197	1B	367440949	chr1B:367440949;
IWB51878	1B	57.3	Ra_c33845_794	1B	368559118	chr1B:368559118;
IWB73015	1B	57.3	Tdurum_contig65023_587	1B	368675675	chr1B:368675675;
IWA5304	1B	57.3	wsnp_Ex_rep_c66802_65172754	1B	369601274	chr1A:333617415;chr1B:369601274;
IWA1302	1B	57.3	wsnp_Ex_c10233_16784994	1B	369602304	chr1A:333618445;chr1B:369602304;
IWB51448	1B	57.3	Ra_c21902_654	1B	371453278	chr1A:344481508;chr1B:371453278;chr1D:272322783;
IWB39421	1B	57.3	Ku_c42700_2798	1B	371455488	chr1B:371455488;
IWB34448	1B	57.3	IAAV178	1B	372149279	chr1B:372149279;
IWB44741	1B	57.3	Kukri_c37856_492	1B	373143601	chr1B:373143601;
IWB44740	1B	57.3	Kukri_c37856_123	1B	373143970	chr1B:373143970;
IWB55603	1B	57.3	RAC875_c24109_600	1B	374020331	chr1B:374020331;
IWB47697	1B	57.3	Kukri_c76762_166	1B	374319345	chr1B:374319345;
IWB14360	1B	57.3	CAP7_rep_c10850_139	1B	374319412	chr1B:374319412;
IWB42728	1B	57.3	Kukri_c2297_181	1B	374329419	chr1B:374329419;
IWB50530	1B	57.3	Kukri_rep_c95031_104	1B	374340271	chr1B:374340271;
IWB34464	1B	57.3	IAAV1869	1B	376616816	chr1B:376616816;
IWB47169	1B	57.3	Kukri_c6462_320	1B	376616816	chr1A:350000801;chr1B:376616816;chr1D:277350453;
IWB4355	1B	57.3	BobWhite_c7577_69	1B	378399128	chr1B:378399128;
IWA4402	1B	57.3	wsnp_Ex_c6022_10552811	1B	380885618	chr1B:380885618;
IWB47949	1B	57.3	Kukri_c8308_245	1B	380885647	chr1B:380885647;
IWB7716	1B	57.3	BS00029345_51	1B	380887583	chr1B:380887583;
IWB73662	1B	57.3	Tdurum_contig84184_124	1B	381391144	chr1B:381391144;
IWA2073	1B	57.3	wsnp_Ex_c15934_24341135	1B	381391144	chr1B:381391144;
IWB72330	1B	57.3	Tdurum_contig53888_350	1B	382221515	chr1B:382221515;
IWB40109	1B	57.3	Ku_c8767_1245	1B	382221835	chr1B:382221835;
IWB8257	1B	57.3	BS00041010_51	1B	382222544	chr1B:382222544;
IWB12735	1B	57.3	CAP11_c1969_268	1B	384298808	chr1B:384298808;
IWB3296	1B	57.3	BobWhite_c43322_203	1B	384300477	chr1A:354939798;chr1B:384300477;chr1D:282950683;
IWB8612	1B	57.3	BS00052089_51	1B	385162573	chr1B:385162573;
IWB71369	1B	57.3	Tdurum_contig42856_1271	1B	385646586	chr1B:385646586;chr1D:284042383;
IWB71717	1B	57.3	Tdurum_contig46780_203	1B	387306189	chr1B:387306189;
IWB13980	1B	57.3	CAP7_c302_518	1B	388010989	chr1B:388010989;
IWB35800	1B	57.3	IACX184	1B	388383252	chr1B:388383252;
IWB51306	1B	57.3	Ra_c18323_183	1B	388757998	chr1A:357764559;chr1B:388757998;chr1D:286374728;
IWB26008	1B	57.3	Excalibur_c39191_82	1B	390707788	chr1B:390707788;
IWB8913	1B	57.3	BS00062740_51	1B	390712986	chr1B:390712986;
IWB10524	1B	57.3	BS00071083_51	1B	421094216	chr1B:421094216;
IWB10897	1B	57.3	BS00076696_51	1B	421094282	chr1B:421094282;
IWB10523	1B	57.3	BS00071082_51	1B	421094411	chr1B:421094411;
IWB11476	1B	57.3	BS00087015_51	1B	421097308	chr1B:421097308;
IWB40763	1B	57.3	Kukri_c12151_769	1B	421097365	chr1B:421097365;
IWB36032	1B	57.3	IACX5814	1B	421420818	chr1A:391674408;chr1B:421420818;chr1D:311684011;
IWB72597	1B	57.3	Tdurum_contig57731_162	1B	421539030	chr1B:421539030;
IWB43593	1B	57.3	Kukri_c2871_258	1B	422552852	chr1B:422552852;chr3B:124775782;chr3B:124778006;chr3B:124778909;chrUn:379911938;
IWB59327	1B	57.3	RAC875_c5796_424	1B	423961016	chr1B:423961016;chr1D:313852690;
IWB8148	1B	57.3	BS00038929_51	1B	424076056	chr1B:424076056;
IWB10823	1B	57.3	BS00075663_51	1B	424077134	chr1B:424077134;
IWB10444	1B	57.3	BS00070139_51	1B	424414749	chr1B:424414749;
IWB56779	1B	57.3	RAC875_c32894_1116	1B	426072746	chr1B:426072746;chr1D:314574572;
IWB27852	1B	57.3	Excalibur_c59016_839	1B	426072884	chr1B:426072884;
IWB62805	1B	57.3	RAC875_rep_c71685_445	1B	426448941	chr1A:395177989;chr1B:426448941;chr1D:314706146;
IWB60240	1B	57.3	RAC875_c6905_776	1B	426450426	chr1B:426450426;
IWB23125	1B	57.3	Excalibur_c1841_368	1B	426683331	chr1B:426683331;
IWB69491	1B	57.3	Tdurum_contig28305_106	1B	426964549	chr1B:426964549;
IWB12547	1B	57.3	BS00110480_51	1B	427526314	chr1B:427526314;
IWB11830	1B	57.3	BS00093841_51	1B	428069270	chr1B:428069270;
IWB6392	1B	57.3	BS00011390_51	1B	428113145	chr1B:428113145;
IWB10997	1B	57.3	BS00078228_51	1B	430168568	chr1B:430168568;
IWB6900	1B	57.3	BS00022089_51	1B	431457603	chr1B:431457603;
IWB7939	1B	57.3	BS00033681_51	1B	432116737	chr1B:432116737;
IWB35253	1B	57.3	NA	NA	NA	NA
IWB14452	1B	57.3	CAP7_rep_c7114_55	NA	NA	chr1A:347634588;chr1D:275138328;
IWB15892	1B	57.3	D_contig17842_656	NA	NA	chr1D:293613811;
IWB72329	1B	57.3	Tdurum_contig53888_107	NA	NA	chr1D:281380215;
IWB24844	1B	57.3	Excalibur_c29446_921	NA	NA	chr1D:313853032;
IWB56778	1B	57.3	RAC875_c32894_1038	NA	NA	chr1A:394852670;chr1D:314574494;
IWB40376	1B	57.3	Kukri_c10593_1064	NA	NA	chr1A:352868635;chr1D:280715154;
IWB61762	1B	57.3	RAC875_rep_c108085_570	NA	NA	chr1D:275138328;
IWB25098	1B	57.3	Excalibur_c3140_697	NA	NA	chr1A:347634627;
IWB49345	1B	57.3	Kukri_rep_c108436_534	NA	NA	chr1A:361510900;
IWB66462	1B	57.3	Tdurum_contig10326_151	NA	NA	chr1A:358179402;chr1D:286754375;
IWB6103	1B	57.3	BS00009731_51	NA	NA	chr1A:353625948;
IWB32306	1B	57.3	GENE-1214_159	NA	NA	chr1A:347919147;
IWB74145	1B	59.6	tplb0023b14_704	1B	445180564	chr1B:445180564;
IWA5348	1B	59.6	wsnp_Ex_rep_c67036_65492436	1B	445432615	chr1B:445432615;
IWA8081	1B	59.6	wsnp_Ra_c8484_14372772	1B	445434071	chr1B:445434071;
IWA8082	1B	59.6	wsnp_Ra_c8484_14372815	1B	445434114	chr1A:427818542;chr1B:445434114;
IWA2221	1B	59.6	wsnp_Ex_c17452_26163465	1B	445434417	chr1A:427818845;chr1B:445434417;
IWB10646	1B	59.6	BS00073132_51	1B	447165536	chr1B:447165536;
IWB73167	1B	59.6	Tdurum_contig70304_781	1B	447323307	chr1B:447323307;
IWA6063	1B	59.6	wsnp_JD_c4485_5618761	1B	448300314	chr1B:448300314;
IWB65091	1B	59.6	RFL_Contig5706_1294	1B	448742632	chr1A:431016261;chr1B:448742632;
IWA7119	1B	59.6	wsnp_Ku_c4951_8856170	1B	449134924	chr1B:449134924;
IWB56493	1B	59.6	RAC875_c30569_210	NA	NA	chr1D:332266475;
IWA5665	1B	60.9	wsnp_Ex_rep_c69986_68942866	1B	453343804	chr1A:438299518;chr1B:453343804;
IWB63003	1B	60.9	RAC875_rep_c74070_518	1B	453343908	chr1A:438299622;chr1B:453343908;chr1D:338875560;
IWA5664	1B	60.9	wsnp_Ex_rep_c69986_68942834	1B	453343908	chr1B:453343908;chr1D:338875560;
IWB51889	1B	60.9	Ra_c34433_417	1B	453878508	chr1B:453878508;
IWB33517	1B	60.9	GENE-3626_308	NA	NA	chr1D:337902041;
IWA4811	1B	62.3	wsnp_Ex_c852_1657319	1B	455211699	chr1B:455211699;
IWA3588	1B	62.3	wsnp_Ex_c3681_6716255	1B	456974851	chr1B:456974851;
IWA7723	1B	62.3	wsnp_Ra_c2027_3945764	1B	456975286	chr1B:456975286;
IWA7722	1B	62.3	wsnp_Ra_c2027_3945713	1B	456975337	chr1B:456975337;
IWA3587	1B	62.3	wsnp_Ex_c3681_6715277	1B	456975829	chr1B:456975829;
IWA7721	1B	62.3	wsnp_Ra_c2027_3943938	1B	456977206	chr1B:456977206;
IWB68856	1B	62.3	Tdurum_contig20191_171	1B	456999707	chr1A:441021846;chr1B:456999707;
IWB60853	1B	62.3	RAC875_c865_1936	1B	457009176	chr1B:457009176;
IWB46165	1B	62.3	Kukri_c51474_334	1B	457378777	chr1B:457378777;
IWB35076	1B	62.3	IAAV5704	1B	457460601	chr1B:457460601;
IWA1109	1B	62.3	wsnp_CAP7_c940_480745	1B	457460601	chr1B:457460601;
IWA3502	1B	62.3	wsnp_Ex_c34966_43196962	1B	457462998	chr1B:457462998;chr1D:341512811;
IWA140	1B	62.3	wsnp_BE443930B_Ta_2_1	1B	465700011	chr1B:465700011;chr1D:345265501;
IWA7734	1B	62.3	wsnp_Ra_c21032_30370234	1B	465700011	chr1A:445259093;chr1B:465700011;chr1D:345265501;
IWB11938	1B	62.3	BS00095568_51	1B	470000745	chr1B:470000745;
IWB34939	1B	62.3	IAAV4866	NA	NA	chr1A:440184407;chr1D:340558263;
IWB5511	1B	63	BobWhite_rep_c64920_402	1B	471193698	chr1B:471193698;
IWA7594	1B	63	wsnp_Ra_c12888_20519578	1B	471193698	chr1B:471193698;
IWB72708	1B	63	Tdurum_contig60052_184	1B	473529137	chr1B:473529137;
IWA6758	1B	63	wsnp_Ku_c24323_34285350	1B	474118005	chr1B:474118005;
IWB51640	1B	63	Ra_c26829_375	1B	474259775	chr1B:474259775;
IWA6684	1B	63	wsnp_Ku_c20139_29729256	1B	474260785	chr1A:452295363;chr1A:452453736;chr1B:474260785;
IWB31478	1B	63	Excalibur_s102212_259	1B	474448016	chr1B:474448016;
IWB14484	1B	63	CAP7_s12849_67	1B	474449437	chr1B:474449437;
IWA4197	1B	63	wsnp_Ex_c5388_9526777	1B	474451205	chr1B:474451205;
IWB65832	1B	63	TA004407-0898	1B	478055163	chr1B:478055163;
IWB2633	1B	63	BobWhite_c33506_732	1B	480821006	chr1B:480821006;chr1D:357434262;
IWB62737	1B	63	RAC875_rep_c70937_1065	1B	481864416	chr1B:481864416;
IWB35028	1B	63	IAAV5455	1B	482452895	chr1B:482452895;
IWA6674	1B	63	wsnp_Ku_c19618_29134473	1B	482713448	chr1B:482713448;
IWB35412	1B	63	IAAV7936	1B	483115229	chr1B:483115229;
IWB11284	1B	63	BS00083072_51	1B	484376941	chr1B:484376941;
IWA5278	1B	63	wsnp_Ex_rep_c66643_64952627	1B	484887610	chr1B:484887610;
IWB72647	1B	63	Tdurum_contig59449_400	1B	487407412	chr1B:487407412;
IWB29292	1B	63	Excalibur_c90096_77	1B	487489153	chr1B:487489153;
IWB58266	1B	63	RAC875_c46646_549	NA	NA	chr1A:449937122;
IWB10413	1B	65.3	BS00069723_51	1B	456253786	chr1B:456253786;
IWB63392	1B	65.3	RAC875_s105188_92	1B	456975829	chr1B:456975829;
IWB51782	1B	65.3	Ra_c3083_982	1B	457320821	chr1B:457320821;
IWA2753	1B	66	wsnp_Ex_c2278_4270123	1B	480367908	chr1B:480367908;
IWA4987	1B	66	wsnp_Ex_c9960_16397347	1B	480841645	chr1B:480841645;
IWB34661	1B	66	IAAV3082	1B	481863729	chr1B:481863729;
IWA5474	1B	66	wsnp_Ex_rep_c67942_66669791	1B	481864416	chr1B:481864416;
IWB27095	1B	66	Excalibur_c49906_242	1B	484360928	chr1B:484360928;
IWB27767	1B	66	Excalibur_c57881_200	1B	484361137	chr1B:484361137;
IWB35864	1B	66	IACX2578	1B	484366301	chr1B:484366301;
IWB21121	1B	66	Ex_c67541_975	1B	484889004	chr1B:484889004;chr1D:362321635;
IWB11607	1B	66	BS00089313_51	1B	484889867	chr1B:484889867;chr1D:362322504;
IWA3057	1B	66	wsnp_Ex_c26620_35859364	1B	484889867	chr1B:484889867;
IWB60913	1B	66	RAC875_c87890_312	1B	487406389	chr1B:487406389;chr1D:363861966;
IWB60912	1B	66	RAC875_c87890_234	1B	487406467	chr1A:463219476;chr1B:487406467;
IWB72646	1B	66	Tdurum_contig59449_249	1B	487407563	chr1B:487407563;
IWB24627	1B	66	Excalibur_c27798_1068	NA	NA	chr4A:312718516;
IWB38741	1B	66.8	Ku_c20478_390	1B	490452820	chr1B:490452820;
IWB46080	1B	66.8	Kukri_c50572_263	1B	491242515	chr1B:491242515;
IWB1024	1B	66.8	BobWhite_c17257_454	1B	492307774	chr1B:492307774;
IWB7324	1B	66.8	BS00022920_51	1B	492787435	chr1B:492787435;
IWB37546	1B	66.8	JD_c49915_400	1B	492787510	chr1B:492787510;
IWA3945	1B	66.8	wsnp_Ex_c4561_8184576	1B	492789013	chr1A:468607139;chr1B:492789013;
IWA491	1B	66.8	wsnp_BF478690B_Ta_2_1	1B	493868052	chr1B:493868052;
IWB35239	1B	66.8	IAAV6731	1B	493868052	chr1B:493868052;
IWB7183	1B	66.8	BS00022619_51	1B	494159127	chr1B:494159127;
IWB51971	1B	66.8	Ra_c37969_549	1B	494159220	chr1B:494159220;
IWB34504	1B	66.8	IAAV2125	1B	494160056	chr1B:494160056;
IWB62157	1B	66.8	RAC875_rep_c112555_200	1B	494160056	chr1B:494160056;
IWB65731	1B	66.8	TA003725-0553	1B	496095847	chr1A:471321193;chr1B:496095847;
IWB62507	1B	66.8	RAC875_rep_c119728_146	1B	497781369	chr1A:472142928;chr1B:497781369;
IWB73484	1B	66.8	Tdurum_contig81102_102	1B	497781690	chr1B:497781690;
IWB27300	1B	66.8	Excalibur_c5218_75	1B	497799279	chr1B:497799279;
IWB35577	1B	66.8	IAAV9005	1B	497821096	chr1B:497821096;
IWB24969	1B	66.8	Excalibur_c30489_227	1B	503880683	chr1B:503880683;
IWB59384	1B	66.8	RAC875_c58489_377	1B	507852320	chr1B:507852320;chr1D:379141846;
IWB53019	1B	66.8	RAC875_c103682_77	1B	508394087	chr1B:508394087;
IWB45407	1B	66.8	Kukri_c4412_383	1B	508394087	chr1B:508394087;
IWA554	1B	66.8	wsnp_BG313767B_Ta_2_1	1B	509892418	chr1B:509892418;
IWA6107	1B	66.8	wsnp_JD_c5659_6814240	1B	509892647	chr1B:509892647;
IWA270	1B	66.8	wsnp_BE495786B_Ta_2_2	1B	510798597	chr1B:510798597;
IWA2254	1B	66.8	wsnp_Ex_c17707_26454940	1B	510979526	chr1B:510979526;
IWB72738	1B	66.8	Tdurum_contig60509_232	1B	510980575	chr1B:510980575;
IWA7836	1B	66.8	wsnp_Ra_c29782_39115548	1B	510980841	chr1B:510980841;
IWA4316	1B	66.8	wsnp_Ex_c5679_9976893	1B	511213188	chr1B:511213188;
IWA7700	1B	66.8	wsnp_Ra_c19148_28288923	1B	511449170	chr1B:511449170;
IWB13329	1B	66.8	CAP12_c2759_111	1B	512631396	chr1B:512631396;
IWB12200	1B	66.8	BS00103166_51	1B	512631564	chr1B:512631564;
IWB1335	1B	66.8	BobWhite_c20015_225	1B	512633667	chr1B:512633667;
IWB31661	1B	66.8	GENE-0091_426	1B	512635279	chr1A:482777766;chr1B:512635279;
IWB4238	1B	66.8	BobWhite_c6803_387	1B	512635708	chr1A:482778192;chr1B:512635708;chr1D:382724573;
IWB53084	1B	66.8	RAC875_c10497_231	NA	NA	chr1D:379477472;
IWB27489	1B	66.8	Excalibur_c54508_64	NA	NA	chr1D:378867271;
IWB54760	1B	66.8	RAC875_c19014_725	NA	NA	chr1A:468607139;chr1D:370014557;
IWB63364	1B	66.8	RAC875_rep_c98040_163	NA	NA	chr1D:382721260;
IWB72962	1B	68.3	Tdurum_contig63834_340	1B	518914698	chr1B:518914698;
IWA7560	1B	68.3	wsnp_Ra_c11232_18256748	1B	520522472	chr1B:520522472;
IWB29900	1B	68.3	Excalibur_rep_c103109_88	1B	520522472	chr1B:520522472;
IWA4203	1B	68.3	wsnp_Ex_c53976_57027635	1B	520525807	chr1B:520525807;
IWA7982	1B	68.3	wsnp_Ra_c5088_9081927	1B	520527951	chr1B:520527951;
IWB52413	1B	68.3	Ra_c6701_506	1B	520785359	chr1A:487092922;chr1B:520785359;chr1D:387427467;
IWB60063	1B	68.3	RAC875_c6701_291	1B	520785574	chr1B:520785574;
IWB10630	1B	68.3	BS00072982_51	1B	520810802	chr1B:520810802;
IWB42604	1B	68.3	Kukri_c22155_1010	1B	520926006	chr1B:520926006;
IWB13774	1B	68.3	CAP7_c12162_251	1B	521218985	chr1B:521218985;
IWB72078	1B	68.3	Tdurum_contig50473_889	1B	521225061	chr1B:521225061;
IWB6543	1B	70.5	BS00012250_51	1B	532163387	chr1B:532163387;
IWB35652	1B	70.5	IACX11029	1B	532163387	chr1B:532163387;
IWB6215	1B	70.5	BS00010399_51	1B	532163685	chr1B:532163685;
IWB43476	1B	70.5	Kukri_c27693_551	1B	532168660	chr1A:494446381;chr1B:532168660;
IWB24077	1B	70.5	Excalibur_c23992_436	1B	532169159	chr1B:532169159;
IWB48944	1B	70.5	Kukri_rep_c104054_174	1B	532170382	chr1B:532170382;
IWB64848	1B	70.5	RFL_Contig4977_2333	1B	535546089	chr1B:535546089;
IWB52956	1B	70.5	RAC875_c102223_220	1B	536706338	chr1A:496439651;chr1B:536706338;
IWB9457	1B	70.5	BS00065126_51	1B	539932344	chr1B:539932344;
IWB60433	1B	70.5	RAC875_c7674_634	1B	540317427	chr1B:540317427;chr1D:402323704;
IWA515	1B	70.5	wsnp_BF485168B_Ta_2_1	1B	540730191	chr1B:540730191;
IWB58217	1B	70.5	RAC875_c46151_243	1B	540846205	chr1B:540846205;
IWA775	1B	70.5	wsnp_CAP11_c543_375403	1B	542431626	chr1B:542431626;
IWB14729	1B	70.5	CAP8_c4452_431	1B	542431974	chr1B:542431974;
IWA4680	1B	70.5	wsnp_Ex_c7447_12751589	1B	543082572	chr1B:543082572;
IWB6504	1B	70.5	BS00011973_51	NA	NA	chr1D:401682189;
IWB26949	1B	71.8	Excalibur_c48379_413	1B	532166959	chr1B:532166959;chr1D:397074168;
IWB51223	1B	71.8	Ra_c1652_588	1B	532173928	chr1B:532173928;
IWA4681	1B	71.8	wsnp_Ex_c7447_12752449	1B	543081712	chr1B:543081712;
IWA790	1B	73.7	wsnp_CAP11_c6264_2895652	1B	524153938	chr1B:524153938;
IWB2041	1B	73.7	BobWhite_c26850_78	1B	529508154	chr1B:529508154;chr1D:393440542;
IWB13397	1B	73.7	CAP12_c424_402	1B	529855126	chr1B:529855126;
IWB7235	1B	73.7	BS00022742_51	1B	530061223	chr1B:530061223;
IWB8048	1B	73.7	BS00036362_51	1B	530478454	chr1B:530478454;
IWB46559	1B	73.7	Kukri_c559_193	1B	530668798	chr1B:530668798;
IWB36395	1B	74.9	IACX9622	1B	530959358	chr1B:530959358;
IWB6174	1B	74.9	BS00010130_51	1B	530959475	chr1B:530959475;
IWB36348	1B	74.9	IACX9097	1B	530959486	chr1B:530959486;
IWB36392	1B	74.9	IACX9510	1B	530959547	chr1B:530959547;
IWB35683	1B	74.9	IACX11291	1B	530959658	chr1B:530959658;
IWB63416	1B	74.9	RAC875_s110519_303	1B	530959814	chr1B:530959814;
IWB859	1B	74.9	BobWhite_c16005_289	1B	530959958	chr1B:530959958;chr1D:391741516;
IWA5779	1B	74.9	wsnp_JD_c11014_11565501	1B	530959958	chr1B:530959958;chr1D:391741516;
IWB60940	1B	74.9	RAC875_c8888_802	NA	NA	chr1D:391741633;
IWB48875	1B	78.8	Kukri_rep_c103359_233	1B	568522753	chr1B:568522753;
IWB44942	1B	78.8	Kukri_c39698_228	1B	568522799	chr1B:568522799;
IWA1729	1B	78.8	wsnp_Ex_c13109_20725640	1B	568525317	chr1B:568525317;
IWA2790	1B	78.8	wsnp_Ex_c23235_32471767	1B	568568422	chr1B:568568422;
IWA2788	1B	78.8	wsnp_Ex_c23230_32466568	1B	568968300	chr1B:568968300;
IWA5159	1B	79.5	wsnp_Ex_rep_c107911_91350866	1B	570277145	chr1B:570277145;
IWA5160	1B	79.5	wsnp_Ex_rep_c107911_91350930	1B	570277209	chr1B:570277209;
IWA2588	1B	79.5	wsnp_Ex_c21198_30327016	1B	570293194	chr1B:570293194;
IWA7527	1B	79.5	wsnp_Ku_rep_c89089_82009060	1B	570295641	chr1B:570295641;
IWB48255	1B	79.5	Kukri_c9133_534	1B	570841018	chr1B:570841018;
IWA2040	1B	79.5	wsnp_Ex_c15611_23928961	1B	570841018	chr1B:570841018;
IWB48254	1B	79.5	Kukri_c9133_2211	1B	570842695	chr1B:570842695;
IWB40953	1B	79.5	Kukri_c13043_1084	1B	571060292	chr1B:571060292;
IWB11437	1B	79.5	BS00086083_51	1B	571060426	chr1B:571060426;
IWB40955	1B	79.5	Kukri_c13043_832	1B	571060544	chr1B:571060544;
IWA7040	1B	79.5	wsnp_Ku_c4175_7603236	1B	571176558	chr1B:571176558;
IWB51663	1B	79.5	Ra_c2748_671	NA	NA	chr3B:696735803;chr3D:527003999;
IWB34775	1B	79.5	IAAV3802	NA	NA	chr1D:422055820;
IWB40167	1B	80.5	Ku_c956_1797	1B	571439522	chr1B:571439522;
IWB64025	1B	80.5	RFL_Contig2686_285	1B	572288624	chr1B:572288624;
IWA4702	1B	80.5	wsnp_Ex_c7585_12955306	1B	572298731	chr1B:572298731;
IWB27264	1B	80.5	Excalibur_c51898_470	1B	572674875	chr1B:572674875;
IWB53437	1B	80.5	RAC875_c1188_531	1B	572677032	chr1B:572677032;
IWB65886	1B	80.5	NA	NA	NA	NA
IWA4939	1B	82.6	wsnp_Ex_c9577_15857465	1B	571441189	chr1B:571441189;
IWB50027	1B	82.6	Kukri_rep_c70501_255	1B	572647615	chr1B:572647615;
IWA4090	1B	84.2	wsnp_Ex_c5101_9052671	1B	570841877	chr1B:570841877;
IWB40954	1B	84.2	Kukri_c13043_1293	1B	571060083	chr1B:571060083;chr1D:422055820;
IWB51921	1B	86.7	Ra_c35710_395	1B	572913310	chr1B:572913310;
IWB67865	1B	86.7	Tdurum_contig13117_1316	1B	573571920	chr1B:573571920;
IWB61640	1B	86.7	RAC875_rep_c106876_558	1B	573572252	chr1A:520413279;chr1B:573572252;chr1D:423919619;
IWB61639	1B	86.7	RAC875_rep_c106876_446	1B	573573096	chr1B:573573096;chr1D:423920482;
IWA5382	1B	88.6	wsnp_Ex_rep_c67299_65844168	1B	586292467	chr1B:586292467;
IWA5383	1B	88.6	wsnp_Ex_rep_c67299_65845319	1B	586296112	chr1B:586296112;
IWB59663	1B	90.1	RAC875_c62171_386	1B	588627542	chr1B:588627542;
IWB39058	1B	90.1	Ku_c28580_432	1B	588627558	chr1B:588627558;
IWA3384	1B	90.1	wsnp_Ex_c32284_40970312	1B	588627965	chr1B:588627965;
IWB21176	1B	90.1	Ex_c69066_186	1B	588629220	chr1B:588629220;
IWA3120	1B	90.1	wsnp_Ex_c27644_36826484	1B	588629807	chr1B:588629807;
IWB31027	1B	90.1	Excalibur_rep_c69066_270	1B	588629807	chr1B:588629807;
IWB22506	1B	90.1	Excalibur_c14859_394	1B	588766865	chr1B:588766865;
IWB1073	1B	90.1	BobWhite_c17644_456	1B	589071333	chr1B:589071333;
IWB1072	1B	90.1	BobWhite_c17644_112	1B	589072035	chr1B:589072035;
IWB12322	1B	90.1	BS00107589_51	1B	589074146	chr1B:589074146;
IWB36342	1B	90.1	IACX9046	1B	591109944	chr1B:591109944;
IWB6222	1B	90.1	BS00010436_51	1B	591109944	chr1B:591109944;
IWB6179	1B	90.1	BS00010148_51	1B	591110060	chr1B:591110060;
IWB8312	1B	90.1	BS00042244_51	1B	591233389	chr1B:591233389;
IWA8313	1B	90.1	wsnp_RFL_Contig2220_1597321	1B	592423237	chr1B:592423237;chr4A:556631953;chr4A:679981010;chr6A:546552658;
IWB29471	1B	90.1	Excalibur_c94658_59	1B	593836766	chr1A:534932384;chr1B:593836766;
IWB29959	1B	90.1	Excalibur_rep_c103592_955	1B	594140446	chr1A:535064440;chr1B:594140446;
IWA579	1B	90.1	wsnp_BG606986B_Ta_2_1	1B	595181366	chr1B:595181366;
IWB25615	1B	90.1	Excalibur_c3557_66	1B	595184612	chr1B:595184612;chr1D:439028568;
IWB30243	1B	90.1	Excalibur_rep_c107047_469	1B	603302106	chr1A:539763329;chr1B:603302106;
IWB30244	1B	90.1	Excalibur_rep_c107047_605	1B	603302242	chr1B:603302242;
IWB30245	1B	90.1	Excalibur_rep_c107047_679	1B	603302316	chr1B:603302316;chr1D:443825374;
IWB30246	1B	90.1	Excalibur_rep_c107047_742	1B	603302379	chr1B:603302379;
IWB73950	1B	90.1	Tdurum_contig96049_200	1B	603753358	chr1B:603753358;
IWB54358	1B	90.1	RAC875_c16753_1063	NA	NA	chr1D:443825509;
IWB56771	1B	90.1	RAC875_c32848_578	NA	NA	chr1A:532920739;
IWB6004	1B	92.9	BS00006033_51	1B	613416973	chr1B:613416973;
IWB8293	1B	93.7	BS00041912_51	1B	619682601	chr1B:619682601;
IWB40585	1B	93.7	Kukri_c11389_59	1B	619683626	chr1B:619683626;
IWA2411	1B	93.7	wsnp_Ex_c194_381656	1B	619685824	chr1B:619685824;
IWB35479	1B	93.7	IAAV8459	1B	619686519	chr1B:619686519;
IWB11914	1B	93.7	BS00095088_51	1B	619687982	chr1B:619687982;
IWA2308	1B	93.7	wsnp_Ex_c18384_27213023	1B	619691571	chr1B:619691571;
IWA7037	1B	93.7	wsnp_Ku_c41261_49287074	1B	620453012	chr1B:620453012;
IWB9155	1B	93.7	BS00063928_51	1B	621636668	chr1B:621636668;
IWB58520	1B	93.7	RAC875_c4908_1539	1B	622466441	chr1B:622466441;
IWB35726	1B	93.7	IACX1240	1B	622467055	chr1B:622467055;
IWB58004	1B	93.7	RAC875_c43945_807	1B	622476334	chr1B:622476334;
IWA4875	1B	93.7	wsnp_Ex_c9091_15135511	1B	622478685	chr1B:622478685;
IWA8398	1B	93.7	wsnp_RFL_Contig2818_2601481	1B	622478685	chr1B:622478685;
IWA5186	1B	93.7	wsnp_Ex_rep_c66255_64400455	1B	623729891	chr1B:623729891;
IWB65180	1B	93.7	RFL_Contig5937_1677	1B	623730562	chr1B:623730562;
IWB58356	1B	93.7	RAC875_c47427_75	1B	623731305	chr1B:623731305;
IWB58355	1B	93.7	RAC875_c47427_235	1B	623731465	chr1B:623731465;
IWB11283	1B	93.7	BS00083060_51	1B	623731578	chr1B:623731578;
IWB11211	1B	93.7	BS00081749_51	1B	623762444	chr1B:623762444;
IWB10050	1B	93.7	BS00067436_51	1B	623857045	chr1B:623857045;chr6B:248327059;
IWB12497	1B	93.7	BS00110231_51	1B	623989473	chr1B:623989473;
IWB3260	1B	93.7	BobWhite_c42716_71	NA	NA	chr1A:547949876;chr1D:453238661;
IWA5861	1B	94.5	wsnp_JD_c1544_2179305	1B	625571725	chr1B:625571725;
IWB71777	1B	94.5	Tdurum_contig47253_1624	1B	625571725	chr1B:625571725;
IWB70705	1B	94.5	Tdurum_contig41945_748	1B	626070817	chr1B:626070817;
IWB73073	1B	94.5	Tdurum_contig67656_387	1B	626085377	chr1B:626085377;
IWB72580	1B	94.5	Tdurum_contig57479_236	1B	626103927	chr1B:626103927;
IWA5769	1B	94.5	wsnp_JD_c100_159424	NA	NA	chr1D:454175704;
IWB56284	1B	94.5	RAC875_c291_1860	NA	NA	chr1D:454175500;
IWB35523	1B	94.5	IAAV8693	NA	NA	chr1D:454175360;
IWB56286	1B	94.5	RAC875_c291_2591	NA	NA	chr1D:454174445;
IWB56285	1B	94.5	RAC875_c291_2201	NA	NA	chr1D:454175072;
IWB50448	1B	94.5	Kukri_rep_c86467_51	NA	NA	chr1D:454175048;
IWB28434	1B	95.2	Excalibur_c66196_256	1B	625569841	chr1B:625569841;
IWA8246	1B	95.2	wsnp_RFL_Contig1493_681815	NA	NA	chr1A:548942867;
IWB60038	1B	96	RAC875_c66649_186	1B	626707542	chr1B:626707542;
IWB10872	1B	96	BS00076330_51	1B	626724382	chr1B:626724382;
IWB35712	1B	96	IACX11634	NA	NA	chr1D:457152185;
IWA4155	1B	96.7	wsnp_Ex_c5296_9365860	1B	627946404	chr1B:627946404;
IWA4153	1B	96.7	wsnp_Ex_c5296_9365528	1B	627947089	chr1B:627947089;
IWB71993	1B	96.7	Tdurum_contig49651_546	1B	627947089	chr1B:627947089;
IWB7976	1B	96.7	BS00034450_51	1B	628514633	chr1B:628514633;
IWB73033	1B	96.7	Tdurum_contig65853_534	1B	628514633	chr1B:628514633;
IWB6808	1B	96.7	BS00021938_51	1B	629941824	chr1B:629941824;chr1D:458485494;
IWB11958	1B	96.7	BS00096498_51	1B	629942046	chr1B:629942046;
IWB62270	1B	96.7	RAC875_rep_c114694_99	1B	630063174	chr1A:551051892;chr1B:630063174;chr1D:458678858;
IWB8318	1B	96.7	BS00042340_51	1B	630700832	chr1B:630700832;
IWB1416	1B	96.7	BobWhite_c20621_683	1B	630831693	chr1B:630831693;
IWB35958	1B	96.7	IACX4411	1B	630831715	chr1B:630831715;
IWB1415	1B	96.7	BobWhite_c20621_541	1B	630832119	chr1B:630832119;
IWA5749	1B	96.7	wsnp_Ex_rep_c78209_74462664	1B	630832212	chr1B:630832212;
IWA5915	1B	96.7	wsnp_JD_c20621_18304110	1B	630832551	chr1B:630832551;
IWB51279	1B	96.7	Ra_c17685_927	1B	631718534	chr1B:631718534;
IWB57827	1B	96.7	RAC875_c42275_224	1B	631832752	chr1A:551542095;chr1B:631832752;chr1D:459837190;
IWB2871	1B	96.7	BobWhite_c36862_84	1B	631999878	chr1B:631999878;
IWB37326	1B	96.7	JD_c3082_514	1B	632003882	chr1B:632003882;
IWB47288	1B	96.7	Kukri_c66214_59	1B	632753937	chr1B:632753937;
IWB55332	1B	96.7	RAC875_c22357_1053	NA	NA	chr1D:460849421;
IWB26813	1B	96.7	Excalibur_c46797_317	NA	NA	chr1D:460143614;
IWB35890	1B	96.7	IACX2961	NA	NA	chr1D:458484152;
IWB56525	1B	96.7	RAC875_c30786_411	NA	NA	chr1D:459838019;
IWB71992	1B	96.7	Tdurum_contig49651_227	NA	NA	chr1D:457879138;
IWB21547	1B	97.4	Excalibur_c10111_85	1B	637826206	chr1B:637826206;
IWB62674	1B	97.4	RAC875_rep_c70332_961	1B	637828021	chr1A:554529794;chr1B:637828021;
IWA8507	1B	97.4	wsnp_RFL_Contig3738_3992954	NA	NA	chr1D:462741482;
IWB46187	1B	99.7	Kukri_c51735_79	1B	633299887	chr1A:552166194;chr1B:633299887;
IWB58214	1B	99.7	RAC875_c46093_492	1B	633333021	chr1B:633333021;
IWB12325	1B	99.7	BS00107675_51	1B	634412903	chr1B:634412903;chr1B:634601980;
IWB10286	1B	99.7	BS00068327_51	1B	634415717	chr1B:14051520;chr1B:634415717;chr4B:617330856;
IWB41894	1B	99.7	Kukri_c18109_331	1B	636263306	chr1B:636263306;
IWB41897	1B	99.7	Kukri_c18109_682	1B	636264230	chr1B:636264230;
IWB60344	1B	99.7	RAC875_c7357_1107	1B	636264290	chr1B:636264290;
IWB2203	1B	99.7	BobWhite_c2844_569	1B	636753103	chr1B:636753103;
IWB46347	1B	99.7	Kukri_c5357_323	1B	637621743	chr1B:637621743;
IWB31152	1B	99.7	Excalibur_rep_c70674_83	1B	637622472	chr1B:637622472;chr1D:462488458;
IWB7144	1B	99.7	BS00022539_51	1B	637826131	chr1B:637826131;
IWB74534	1B	99.7	tplb0034e16_925	1B	637827898	chr1B:637827898;
IWB74533	1B	99.7	tplb0034e16_1165	1B	637829480	chr1A:554531115;chr1B:637829480;chr1D:462742793;
IWB30984	1B	99.7	Excalibur_rep_c68706_1084	NA	NA	chr1A:554531407;
IWA3043	1B	116.7	wsnp_Ex_c26296_35541303	1B	653185450	chr1B:653185450;
IWB64154	1B	116.7	RFL_Contig2971_282	1B	653185450	chr1B:653185450;
IWB35891	1B	116.7	IACX2984	1B	653185853	chr1B:653185853;
IWA1069	1B	116.7	wsnp_CAP7_c266_144809	1B	653185853	chr1B:653185853;
IWB15640	1B	116.7	D_contig12192_450	NA	NA	chr1D:470540236;
IWB63689	1B	117.4	RFL_Contig16_132	1B	652302152	chr1B:652302152;
IWB10933	1B	118.2	BS00077498_51	1B	651542357	chr1B:651542357;
IWB27057	1B	118.2	Excalibur_c49496_705	1B	652453983	chr1B:652453983;
IWA1825	1B	118.2	wsnp_Ex_c13878_21738866	1B	652455270	chr1B:652455270;
IWB10224	1B	118.2	BS00068077_51	1B	652468844	chr1B:652468844;
IWB8004	1B	118.2	BS00035267_51	1B	652576198	chr1B:652576198;
IWB8005	1B	118.2	BS00035268_51	1B	652576227	chr1B:652576227;
IWB43139	1B	118.2	Kukri_c25512_53	NA	NA	chr1D:469801855;
IWB631	1B	120.3	BobWhite_c14362_86	1B	653888017	chr1B:653888017;
IWA5847	1B	120.3	wsnp_JD_c14411_14148961	1B	654027297	chr1B:654027297;
IWB10962	1B	127.1	BS00077831_51	1B	656852347	chr1B:656852347;
IWB51451	1B	127.1	Ra_c21994_996	1B	656852814	chr1B:656852814;
IWB58538	1B	129.7	RAC875_c49225_66	1B	658498380	chr1B:658498380;
IWB31692	1B	129.7	GENE-0129_123	1B	658530542	chr1B:658530542;
IWB31693	1B	129.7	GENE-0129_190	1B	658530604	chr1B:658530604;
IWB31694	1B	129.7	GENE-0129_214	1B	658530620	chr1B:658530620;
IWB62056	1B	129.7	RAC875_rep_c111494_195	1B	658531012	chr1B:658531012;
IWB3081	1B	129.7	BobWhite_c39901_338	1B	658531715	chr1B:658531715;
IWB10582	1B	129.7	BS00071893_51	1B	658738539	chr1B:658738539;
IWB31741	1B	129.7	GENE-0208_688	1B	659380843	chr1B:659380843;
IWB31742	1B	129.7	GENE-0208_695	1B	659380846	chr1B:659380846;
IWB11058	1B	129.7	BS00079088_51	NA	NA	chr1A:568013354;
IWB31691	1B	129.7	GENE-0129_110	NA	NA	chr1D:473638228;
IWB59868	1B	129.7	RAC875_c64377_732	NA	NA	chr2A:709710911;chr2B:682857308;chr2D:570957251;
IWB48721	1B	130.4	Kukri_rep_c102102_273	NA	NA	chr1A:567977890;
IWB28820	1B	131.5	Excalibur_c7684_54	1B	660531484	chr1B:660531484;
IWB36371	1B	135	IACX9290	1B	662558114	chr1B:662558114;chr1D:476258891;
IWB31871	1B	135	GENE-0416_480	NA	NA	chr1D:476257353;
IWB36475	1B	143.6	Jagger_c2152_123	NA	NA	chr1A:574640797;
IWA5758	1B	155.4	wsnp_Ex_rep_c88749_79992654	1B	676262527	chr1B:676262527;
IWB9040	1B	155.4	BS00063302_51	1B	676813408	chr1B:676813408;
IWB8598	1B	156.2	BS00051105_51	1B	99594558	chr1B:99594558;
IWB7523	1B	156.2	BS00024107_51	1B	678256975	chr1A:584674133;chr1B:678256975;
IWB74944	1B	156.2	tplb0049h18_765	1B	678266671	chr1A:584682967;chr1B:678266671;
IWA6831	1B	156.2	wsnp_Ku_c2797_5284087	1B	678316660	chr1B:678316660;
IWA6512	1B	160.9	wsnp_Ku_c13952_22097895	1B	687413677	chr1B:687413677;chr1D:494149323;
IWB68524	1B	161.7	Tdurum_contig1631_240	1B	686840596	chr1B:686840596;
IWB71870	1B	161.7	Tdurum_contig48103_1481	1B	687088585	chr1B:687088585;
IWA6511	1B	161.7	wsnp_Ku_c13952_22097856	1B	687413716	chr1B:687413716;chr1D:494149362;
IWA198	1B	161.7	wsnp_BE446672B_Ta_2_1	1B	687718553	chr1B:687718553;
IWB73765	1B	161.7	Tdurum_contig9144_222	1B	687719733	chr1B:687719733;
IWB7641	1B	161.7	BS00027006_51	1B	687720416	chr1B:687720416;
IWA2928	1B	161.7	wsnp_Ex_c24777_34031473	1B	687798949	chr1B:687798949;
IWB72218	1B	161.7	Tdurum_contig51922_676	1B	688231155	chr1B:688231155;
IWA2078	1B	161.7	wsnp_Ex_c1597_3046039	1B	688282799	chr1B:688282799;
IWA2077	1B	161.7	wsnp_Ex_c1597_3045682	1B	688283156	chr1B:688283156;
IWB35036	1B	161.7	IAAV5516	1B	688710381	chr1B:688710381;
IWB65713	1D	0	TA003600-0503	1D	550997	chr1A:3259035;chr1B:4323158;chr1D:550997;
IWB2803	1D	0.7	BobWhite_c359_1026	1D	417667	chr1D:417667;
IWA3753	1D	1.5	wsnp_Ex_c41048_47969948	1D	216862	chr1D:216862;
IWB5769	1D	1.5	BS00000744_51	1D	216862	chr1D:216862;
IWB11899	1D	1.5	BS00094793_51	NA	NA	chr1A:4503124;chr1A:5499453;chr1A:5500931;chr1A:6335635;
IWB30124	1D	13.3	Excalibur_rep_c105429_528	1D	7870630	chr1D:7870630;
IWA2449	1D	13.3	wsnp_Ex_c1969_3705930	1D	7874703	chr1D:7874703;
IWB61509	1D	13.3	RAC875_rep_c105796_617	1D	7876749	chr1D:7876749;chr1D:7899023;
IWA7967	1D	13.3	wsnp_Ra_c48124_53475114	1D	7877632	chr1D:7877632;
IWB1009	1D	13.3	BobWhite_c1715_887	1D	8185547	chr1D:8185547;
IWA7797	1D	13.3	wsnp_Ra_c2633_5017265	1D	8610141	chr1D:8610141;
IWB60472	1D	27.3	RAC875_c7752_2913	1D	12533292	chr1D:12533292;
IWB21001	1D	27.3	Ex_c6145_1877	1D	12534836	chr1D:12534836;
IWB60470	1D	27.3	RAC875_c7752_1223	1D	12535399	chr1D:12535399;
IWB60473	1D	27.3	RAC875_c7752_549	1D	12536156	chr1D:12536156;
IWB60471	1D	27.3	RAC875_c7752_145	1D	12536798	chr1D:12536798;
IWB56360	1D	29.3	RAC875_c29598_336	1D	18067663	chr1D:18067663;
IWB15488	1D	33.2	D_contig08749_250	1D	18222396	chr1D:18222396;
IWA5018	1D	53.1	wsnp_Ex_rep_c101500_86856089	1D	31423200	chr1D:31423200;
IWA5019	1D	53.1	wsnp_Ex_rep_c101500_86856438	1D	31423831	chr1D:31423831;
IWA5020	1D	53.1	wsnp_Ex_rep_c101500_86856679	1D	31424364	chr1D:31424364;
IWB65040	1D	53.1	RFL_Contig5594_1283	1D	32543934	chr1D:32543934;
IWB59650	1D	53.1	RAC875_c62_1514	1D	32543966	chr1D:32543966;
IWB65041	1D	53.1	RFL_Contig5594_873	1D	32544344	chr1D:32544344;
IWA57	1D	53.1	wsnp_BE405518D_Ta_2_3	1D	32544614	chr1D:32544614;
IWB36051	1D	53.1	IACX589	1D	32544853	chr1D:32544853;
IWA362	1D	53.1	wsnp_BE586140D_Ta_2_2	1D	32544853	chr1D:32544853;
IWB59652	1D	53.1	RAC875_c62_321	1D	32545481	chr1D:32545481;
IWB53876	1D	58	RAC875_c14137_994	1D	79440210	chr1A:98247493;chr1B:130643290;chr1D:79440210;
IWB34880	1D	59.6	IAAV4500	1D	153777105	chr1D:153777105;
IWA5698	1D	61.9	wsnp_Ex_rep_c70574_69491038	1D	212532236	chr1D:212532236;
IWA80	1D	61.9	wsnp_BE424100D_Ta_1_1	1D	229067018	chr1D:229067018;
IWB708	1D	63.7	BobWhite_c1488_299	NA	NA	chr1A:362862886;
IWA1412	1D	68.7	wsnp_Ex_c10959_17801482	1D	347209497	chr1D:347209497;
IWA7154	1D	69.9	wsnp_Ku_c53270_57959459	1D	351440063	chr1D:351440063;
IWB56827	1D	69.9	RAC875_c33279_526	1D	351440063	chr1D:351440063;
IWB51649	1D	90.6	Ra_c27073_507	1D	423270143	chr1D:423270143;
IWB35261	1D	90.6	IAAV6873	NA	NA	chr1A:514553814;chr1B:564165447;
IWB56151	1D	90.6	RAC875_c28041_460	NA	NA	chr1B:572296693;
IWB50995	1D	91.4	Ra_c1211_1656	1D	416619932	chr1A:513889758;chr1D:416619932;
IWB50996	1D	91.4	Ra_c1211_3306	1D	416623911	chr1D:416623911;
IWB53482	1D	91.4	RAC875_c1211_3475	1D	416624080	chr1D:416624080;
IWB7679	1D	91.4	BS00028216_51	1D	418306737	chr1D:418306737;
IWB51772	1D	91.4	Ra_c3045_1739	1D	419735227	chr1A:516564964;chr1D:419735227;
IWB62143	1D	91.4	RAC875_rep_c112321_108	1D	419735334	chr1A:516565071;chr1D:419735334;
IWB51771	1D	91.4	Ra_c3045_1361	1D	419735605	chr1D:419735605;
IWA4884	1D	91.4	wsnp_Ex_c9149_15220399	1D	419739749	chr1D:419739749;
IWB40767	1D	91.4	Kukri_c12183_71	1D	420536905	chr1A:516770393;chr1B:568522768;chr1D:420536905;
IWB35227	1D	91.4	IAAV6648	1D	420553939	chr1D:420553939;
IWB26934	1D	91.4	Excalibur_c48213_104	1D	420651665	chr1D:420651665;
IWB48890	1D	91.4	Kukri_rep_c103469_126	1D	421037814	chr1A:517415935;chr1D:421037814;
IWB58253	1D	91.4	RAC875_c46460_1128	1D	421882420	chr1D:421882420;
IWB17762	1D	91.4	D_GA8KES401CVVAD_281	1D	422056077	chr1D:422056077;
IWA7675	1D	91.4	wsnp_Ra_c17989_26960545	1D	422296694	chr1A:518059434;chr1B:571177356;chr1D:422296694;
IWA4938	1D	91.4	wsnp_Ex_c9577_15855968	1D	422681570	chr1D:422681570;
IWB25652	1D	91.4	Excalibur_c3596_144	1D	422683184	chr1B:571440455;chr1D:422683184;
IWA6955	1D	91.4	wsnp_Ku_c36191_45258467	1D	422683950	chr1D:422683950;
IWA2132	1D	91.4	wsnp_Ex_c16429_24929065	1D	423255714	chr1B:572529246;chr1D:423255714;
IWB35260	1D	91.4	IAAV6872	1D	423257925	chr1D:423257925;
IWB41028	1D	91.4	Kukri_c13363_675	1D	423264773	chr1A:519266453;chr1D:423264773;
IWB19548	1D	91.4	Ex_c101469_91	1D	423264773	chr1A:519266453;chr1D:423264773;
IWB34548	1D	91.4	IAAV2396	1D	423267570	chr1D:423267570;
IWB31021	1D	91.4	Excalibur_rep_c69044_1105	1D	423269316	chr1D:423269316;
IWB50983	1D	91.4	Ra_c11906_1618	1D	423857774	chr1A:520338749;chr1D:423857774;
IWB50982	1D	91.4	Ra_c11906_1480	1D	423858573	chr1D:423858573;
IWB50980	1D	91.4	Ra_c11906_1417	1D	423858636	chr1D:423858636;
IWB64993	1D	91.4	RFL_Contig5373_701	1D	423860637	chr1D:423860637;
IWB51812	1D	91.4	Ra_c31540_407	1D	423921116	chr1D:423921116;
IWB65240	1D	91.4	RFL_Contig651_953	1D	424989213	chr1D:424989213;
IWB72364	1D	91.4	Tdurum_contig54548_1002	NA	NA	chr4B:488673819;
IWB30690	1D	91.4	Excalibur_rep_c114983_53	NA	NA	chr1B:570276455;
IWB29953	1D	92.1	Excalibur_rep_c103577_181	1D	432707953	chr1D:432707953;
IWB59090	1D	92.1	RAC875_c55026_311	1D	432708157	chr1D:432708157;
IWB58942	1D	92.1	RAC875_c5341_106	1D	432711249	chr1D:432711249;
IWB52901	1D	92.1	RAC875_c10083_154	1D	432794518	chr1B:584148685;chr1D:432794518;
IWB57112	1D	92.1	RAC875_c35777_484	1D	432796411	chr1D:432796411;
IWA5182	1D	92.1	wsnp_Ex_rep_c111610_93458148	1D	433212657	chr1A:531607411;chr1B:585072679;chr1D:433212657;
IWA7023	1D	92.1	wsnp_Ku_c40309_48558476	1D	433212969	chr1D:433212969;
IWB34724	1D	92.1	IAAV3490	1D	433213085	chr1D:433213085;
IWB64774	1D	92.1	RFL_Contig4705_3207	1D	433213628	chr1D:433213628;
IWB36010	1D	92.1	IACX574	1D	433252851	chr1D:433252851;
IWB19412	1D	92.1	D_GDS7LZN02GSCOW_131	1D	433272939	chr1D:433272939;
IWB49445	1D	92.1	Kukri_rep_c110316_116	1D	433274834	chr1D:433274834;
IWB29054	1D	92.1	Excalibur_c8301_1555	1D	433276844	chr1D:433276844;
IWB35600	1D	92.1	IAAV9177	1D	433905045	chr1D:433905045;
IWB35846	1D	92.1	IACX223	1D	433914385	chr1D:433914385;
IWB51437	1D	92.1	Ra_c21472_1369	NA	NA	chr1A:531607841;
IWB9153	1D	93.1	BS00063907_51	1D	434034341	chr1D:434034341;
IWB30469	2A.1	0	Excalibur_rep_c110303_320	2A	15954242	chr2A:15954242;
IWA3556	2A.1	7.2	wsnp_Ex_c36049_44083089	2A	2877622	chr2A:2877622;
IWA2427	2A.1	10	wsnp_Ex_c19516_28483050	2A	2641435	chr2A:2641435;
IWB20060	2A.1	12.3	Ex_c19516_3687	2A	2640560	chr2A:2640560;
IWB66102	2A.1	12.3	TA012412-0412	2A	2646023	chr2A:2646023;chr2D:3781838;
IWB7398	2A.1	12.3	BS00023052_51	2A	3111177	chr2A:3111177;
IWB25949	2A.1	12.3	Excalibur_c386_894	2A	3595157	chr2A:3595157;
IWB5881	2A.1	12.3	BS00003735_51	2A	3962554	chr2A:3962554;
IWB6867	2A.1	12.3	BS00022024_51	2A	3965150	chr2A:3965150;
IWB42600	2A.1	12.3	Kukri_c22152_1059	2A	4213821	chr2A:4213821;
IWB22184	2A.1	14.6	Excalibur_c12980_2621	2A	7545148	chr2A:7545148;
IWB22183	2A.1	14.6	Excalibur_c12980_2392	2A	7545377	chr2A:7545377;
IWB57879	2A.1	14.6	RAC875_c42847_141	2A	7687523	chr2A:7687523;
IWB45009	2A.1	14.6	Kukri_c40204_141	NA	NA	chrUn:11732120;
IWB59316	2A.1	15.9	RAC875_c57889_55	2A	10587192	chr2A:10587192;
IWB25230	2A.1	15.9	Excalibur_c32668_467	2A	10993108	chr2A:10993108;chr2B:14833813;chr2D:10722637;
IWB57536	2A.1	15.9	RAC875_c39634_370	2A	10993272	chr2A:10993272;
IWB71923	2A.1	15.9	Tdurum_contig48835_437	2A	10993919	chr2A:10993919;
IWB41233	2A.2	0	Kukri_c14598_614	2A	21252855	chr2A:21252855;
IWB6727	2A.2	0	BS00021706_51	2A	21261871	chr2A:21261871;
IWB12622	2A.2	0	BS00111069_51	2A	21261912	chr2A:21261912;
IWB43984	2A.2	3.9	Kukri_c31508_91	2A	29285455	chr2A:29285455;
IWB59725	2A.2	3.9	RAC875_c62936_139	2A	29285540	chr2A:29285540;
IWA5762	2A.2	3.9	wsnp_Ex_rep_c93362_82371891	2A	29877256	chr2A:29877256;
IWA5760	2A.2	3.9	wsnp_Ex_rep_c93362_82371808	2A	29877339	chr2A:29877339;
IWB43373	2A.2	6.2	Kukri_c27040_309	2A	30456670	chr2A:30456670;
IWB48508	2A.2	6.2	Kukri_c9852_3619	NA	NA	chr2B:45791886;chr2D:28631595;
IWB5988	2A.2	7.7	BS00004724_51	2A	31693325	chr2A:31693325;
IWB11051	2A.2	7.7	BS00079036_51	2A	31953298	chr2A:31953298;
IWB11050	2A.2	7.7	BS00079035_51	2A	31953310	chr2A:31953310;
IWB56555	2A.2	7.7	RAC875_c31045_882	2A	31957341	chr2A:31957341;
IWB63138	2A.2	7.7	RAC875_rep_c78744_228	2A	31957725	chr2A:31957725;
IWB29385	2A.2	7.7	Excalibur_c92241_336	2A	32139650	chr2A:32139650;
IWB7354	2A.2	7.7	BS00022982_51	2A	32139721	chr2A:32139721;
IWB63132	2A.2	7.7	RAC875_rep_c78518_198	2A	32144183	chr2A:32144183;
IWB48972	2A.2	7.7	Kukri_rep_c104307_905	2A	32144831	chr2A:32144831;
IWA2696	2A.2	7.7	wsnp_Ex_c22202_31392780	2A	32146633	chr2A:32146633;
IWA2059	2A.2	7.7	wsnp_Ex_c15740_24096817	2A	32149063	chr2A:32149063;
IWB22684	2A.2	7.7	Excalibur_c15740_1106	2A	32150710	chr2A:32150710;chr2D:30258039;
IWB10663	2A.2	7.7	BS00073382_51	2A	32153183	chr2A:32153183;
IWB10499	2A.2	7.7	BS00070797_51	2A	32153336	chr2A:32153336;
IWB10500	2A.2	7.7	BS00070798_51	2A	32153568	chr2A:32153568;
IWB32072	2A.2	7.7	GENE-0749_215	2A	32269330	chr2A:32269330;
IWA5087	2A.2	7.7	wsnp_Ex_rep_c103167_88181968	2A	33044314	chr2A:33044314;
IWB38844	2A.2	7.7	Ku_c23118_149	2A	34499208	chr2A:34499208;
IWB10896	2A.2	7.7	BS00076693_51	2A	34665317	chr2A:34665317;
IWB54033	2A.2	9.2	RAC875_c14944_555	2A	36932811	chr2A:36932811;chr6A:60427167;chr7A:419013233;
IWB8574	2A.2	14.8	BS00049937_51	2A	43299300	chr2A:43299300;
IWB17323	2A.2	14.8	D_F1BEJMU01EISTM_67	NA	NA	chr2D:37302738;
IWB1222	2A.2	16.3	BobWhite_c18852_91	2A	45120215	chr2A:45120215;
IWA6478	2A.2	16.3	wsnp_Ku_c1292_2572110	2A	45120215	chr2A:45120215;
IWA6477	2A.2	16.3	wsnp_Ku_c1292_2572053	2A	45120272	chr2A:45120272;
IWB50806	2A.2	16.3	Ra_c10616_265	2A	46107321	chr2A:46107321;
IWB35347	2A.2	16.3	IAAV7468	2A	46108342	chr2A:46108342;
IWB8363	2A.2	16.3	BS00044274_51	2A	47826702	chr2A:47826702;
IWB11734	2A.2	17.8	BS00091830_51	2A	48868261	chr2A:48868261;
IWB46583	2A.2	17.8	Kukri_c56203_965	2A	48868267	chr2A:48868267;
IWA3520	2A.2	17.8	wsnp_Ex_c35331_43499339	2A	48871771	chr2A:48871771;
IWB53010	2A.2	17.8	RAC875_c10357_732	2A	48874233	chr2A:48874233;
IWA4385	2A.2	17.8	wsnp_Ex_c59373_60260876	2A	49176723	chr2A:49176723;
IWB6858	2A.2	17.8	BS00022013_51	2A	49851341	chr2A:49851341;
IWA4830	2A.2	17.8	wsnp_Ex_c866_1684236	2A	50916491	chr2A:50916491;
IWA6250	2A.2	19.8	wsnp_JD_rep_c48914_33168544	2A	51583980	chr2A:51583980;
IWB38008	2A.2	27.9	JG_c883_445	2A	65403544	chr2A:65403544;
IWB37466	2A.2	29	JD_c4427_288	2A	65673202	chr2A:65673202;chr2B:100342204;chr2D:64190461;
IWB25893	2A.2	29	Excalibur_c37912_326	NA	NA	chr2D:64190257;
IWB36058	2A.2	31.5	IACX5910	2A	70983415	chr2A:70983415;
IWB36470	2A.2	31.5	Jagger_c2047_362	2A	70984364	chr2A:70984364;
IWA5022	2A.2	31.5	wsnp_Ex_rep_c101526_86881496	2A	70985097	chr2A:70985097;chr2B:108905700;
IWA5893	2A.2	31.5	wsnp_JD_c18695_17091254	2A	71589596	chr2A:71589596;
IWA5495	2A.2	31.5	wsnp_Ex_rep_c68113_66877517	2A	77529499	chr2A:77529499;
IWA5824	2A.2	31.5	wsnp_JD_c13086_13174510	2A	77532354	chr2A:77532354;
IWB41359	2A.2	31.5	Kukri_c15308_173	2A	77532354	chr2A:77532354;
IWB49021	2A.2	31.5	Kukri_rep_c104727_91	2A	77756773	chr2A:77756773;
IWB1047	2A.2	31.5	BobWhite_c17476_149	2A	77939322	chr2A:77939322;chr2D:77130230;
IWA901	2A.2	31.5	wsnp_CAP11_rep_c8768_3788007	2A	78328838	chr2A:78328838;
IWB35327	2A.2	31.5	IAAV733	2A	78328838	chr2A:78328838;
IWA991	2A.2	31.5	wsnp_CAP12_c901_472535	2A	78329376	chr2A:78329376;
IWA2007	2A.2	31.5	wsnp_Ex_c15325_23565935	2A	78330972	chr2A:78330972;
IWA2006	2A.2	31.5	wsnp_Ex_c15325_23565794	2A	78331311	chr2A:78331311;chr2B:121368612;
IWB62645	2A.2	31.5	RAC875_rep_c70093_1079	2A	78331311	chr2A:78331311;chr2B:121368612;chr2D:78390156;
IWA5793	2A.2	31.5	wsnp_JD_c12088_12411845	2A	78341551	chr2A:78341551;chr2B:121358846;chr2D:78380013;
IWA3194	2A.2	31.5	wsnp_Ex_c2887_5330787	NA	NA	chr2B:110465085;
IWB39657	2A.2	31.5	Ku_c57425_413	NA	NA	chr2B:108905234;
IWB62779	2A.2	33	RAC875_rep_c71350_1712	NA	NA	chr2D:79421800;
IWB60689	2A.2	36.9	RAC875_c8241_780	2A	178472434	chr2A:178472434;chr2B:38360364;chr6B:349461062;
IWB28985	2A.2	36.9	Excalibur_c81078_578	2A	178472510	chr2A:178472510;chr2B:38360440;
IWB39599	2A.2	36.9	Ku_c5403_438	2A	180985460	chr2A:180985460;chr2B:228988398;chr2D:169036104;
IWB14710	2A.2	36.9	CAP8_c3956_456	2A	187952873	chr2A:187952873;
IWA3007	2A.2	36.9	wsnp_Ex_c2592_4822528	2A	191881183	chr2A:191881183;
IWB51759	2A.2	36.9	Ra_c3019_950	2A	192074038	chr2A:192074038;
IWA5425	2A.2	36.9	wsnp_Ex_rep_c67621_66275106	2A	200179303	chr2A:200179303;
IWB51414	2A.2	36.9	Ra_c21065_625	2A	212901267	chr2A:212901267;chr2D:196710222;
IWB54094	2A.2	36.9	RAC875_c15427_390	2A	214899983	chr2A:214899983;chr2B:254877344;chr2D:198133498;
IWA4627	2A.2	36.9	wsnp_Ex_c7154_12289504	2A	222594868	chr2A:222594868;
IWA8016	2A.2	36.9	wsnp_Ra_c58188_60005934	2A	222595233	chr2A:222595233;
IWB193	2A.2	36.9	BobWhite_c1124_305	2A	238714858	chr2A:238714858;chr2B:294034380;chr2D:220344373;
IWB58557	2A.2	36.9	RAC875_c4944_914	2A	252094021	chr2A:252094021;
IWA1369	2A.2	36.9	wsnp_Ex_c1064_2034431	2A	257854792	chr2A:257854792;
IWB34421	2A.2	36.9	IAAV1655	2A	257854792	chr2A:257854792;
IWB28254	2A.2	36.9	Excalibur_c640_464	2A	288290067	chr2A:288290067;chr2A:585201804;
IWB64492	2A.2	36.9	RFL_Contig3805_680	2A	303730717	chr2A:303730717;
IWB19587	2A.2	36.9	Ex_c10320_444	2A	312633516	chr2A:312633516;
IWA7075	2A.2	36.9	wsnp_Ku_c44873_52048221	2A	315037497	chr2A:315037497;
IWA1937	2A.2	36.9	wsnp_Ex_c14760_22866930	2A	324294443	chr2A:324294443;
IWB7974	2A.2	36.9	BS00034382_51	2A	335393143	chr2A:335393143;
IWB9775	2A.2	36.9	BS00066310_51	2A	349721164	chr2A:349721164;chr2D:279056032;
IWB35418	2A.2	36.9	IAAV8002	2A	360424958	chr2A:360424958;
IWB34742	2A.2	36.9	IAAV359	2A	361382615	chr2A:361382615;
IWB52948	2A.2	36.9	RAC875_c102123_187	2A	372229686	chr2A:372229686;
IWB50416	2A.2	36.9	Kukri_rep_c82871_113	2A	378401018	chr2A:378401018;
IWA6734	2A.2	36.9	wsnp_Ku_c2325_4468237	2A	393513805	chr2A:393513805;
IWB43718	2A.2	36.9	Kukri_c2949_1390	2A	402971142	chr2A:402971142;
IWB52829	2A.2	36.9	Ra_c9532_3551	2A	406768927	chr2A:406768927;
IWB57229	2A.2	36.9	RAC875_c37015_73	2A	423190911	chr2A:423190911;chr5D:123805177;chr6A:397206679;chr6B:4417155;chr6B:550599430;
IWA5293	2A.2	36.9	wsnp_Ex_rep_c66709_65042923	2A	423842247	chr2A:423842247;
IWB32212	2A.2	36.9	GENE-1057_41	2A	470237107	chr2A:470237107;
IWB9875	2A.2	36.9	BS00066748_51	NA	NA	chr6A:352604248;
IWB32385	2A.2	36.9	GENE-1326_350	NA	NA	chr2D:282933779;
IWB58653	2A.2	36.9	RAC875_c50475_270	NA	NA	chr2D:204140412;
IWB49392	2A.2	36.9	Kukri_rep_c109185_59	NA	NA	chr2D:340266821;
IWB9090	2A.2	36.9	BS00063599_51	NA	NA	chr2B:272673046;
IWA5378	2A.2	37.6	wsnp_Ex_rep_c67264_65795361	2A	176892097	chr2A:176892097;
IWA4623	2A.2	37.6	wsnp_Ex_c7091_12199032	2A	179667922	chr2A:179667922;
IWB52537	2A.2	37.6	Ra_c7126_565	2A	179816590	chr2A:179816590;chr2B:227112970;chr2D:170406751;
IWB20220	2A.2	37.6	Ex_c23985_1460	2A	182146095	chr2A:182146095;
IWB35165	2A.2	37.6	IAAV6190	2A	182149040	chr2A:182149040;
IWB54972	2A.2	37.6	RAC875_c20226_454	2A	182149040	chr2A:182149040;
IWB38304	2A.2	37.6	Ku_c1217_312	2A	182299965	chr2A:182299965;
IWB51493	2A.2	37.6	Ra_c22724_810	2A	182301766	chr2A:182301766;
IWB51490	2A.2	37.6	Ra_c22724_1137	2A	182302093	chr2A:182302093;
IWB51491	2A.2	37.6	Ra_c22724_1451	2A	182302407	chr2A:182302407;
IWB35372	2A.2	37.6	IAAV7660	2A	182303494	chr2A:182303494;
IWB52967	2A.2	37.6	RAC875_c10253_1478	2A	187945484	chr2A:187945484;
IWB38974	2A.2	37.6	Ku_c25974_191	2A	187955677	chr2A:187955677;
IWB38952	2A.2	37.6	Ku_c25522_520	2A	191879595	chr2A:191879595;
IWB35416	2A.2	37.6	IAAV7999	2A	192073078	chr2A:192073078;
IWA5870	2A.2	37.6	wsnp_JD_c16067_15341994	2A	192073078	chr2A:192073078;
IWA2971	2A.2	37.6	wsnp_Ex_c25409_34677674	2A	192507769	chr2A:192507769;chr2D:177860576;
IWB60643	2A.2	37.6	RAC875_c8115_2703	2A	192509943	chr2A:192509943;
IWB45896	2A.2	37.6	Kukri_c48683_434	2A	193451294	chr2A:193451294;chr2A:193454383;chr6A:421529529;
IWB1227	2A.2	37.6	BobWhite_c18873_582	2A	193875294	chr2A:193875294;chr2D:179352444;
IWB20492	2A.2	37.6	Ex_c32172_1677	2A	194124467	chr2A:194124467;
IWB23130	2A.2	37.6	Excalibur_c18417_241	2A	194472848	chr2A:194472848;
IWB20141	2A.2	37.6	Ex_c21793_457	2A	195112624	chr1A:14528992;chr1B:154147728;chr2A:195112624;chr4D:40830999;chr5D:254533496;chr5D:551020244;
IWB46270	2A.2	37.6	Kukri_c52614_291	2A	195314491	chr2A:195314491;chr2D:180882693;
IWB59134	2A.2	37.6	RAC875_c5569_548	2A	195355331	chr2A:195355331;
IWB41863	2A.2	37.6	Kukri_c17989_527	2A	195819414	chr2A:195819414;chr4A:585688083;
IWB59449	2A.2	37.6	RAC875_c59661_500	2A	195826413	chr2A:195826413;chr4A:585695309;
IWB55671	2A.2	37.6	RAC875_c24545_59	2A	196126418	chr2A:196126418;
IWA5569	2A.2	37.6	wsnp_Ex_rep_c68871_67756221	2A	196523814	chr2A:196523814;chr2B:237969754;
IWA3431	2A.2	37.6	wsnp_Ex_c33420_41911147	2A	199582669	chr2A:199582669;
IWB53456	2A.2	37.6	RAC875_c11956_477	2A	205091611	chr2A:205091611;
IWA7001	2A.2	37.6	wsnp_Ku_c3907_7157334	2A	205200996	chr2A:205200996;
IWB54077	2A.2	37.6	RAC875_c15245_431	2A	205200996	chr2A:205200996;
IWB41363	2A.2	37.6	Kukri_c15325_1360	2A	205201694	chr2A:205201694;
IWA2831	2A.2	37.6	wsnp_Ex_c23720_32957892	2A	205201694	chr2A:205201694;
IWB34407	2A.2	37.6	IAAV1587	2A	206858198	chr2A:206858198;
IWB9539	2A.2	37.6	BS00065413_51	2A	209936106	chr2A:209936106;
IWB6315	2A.2	37.6	BS00010932_51	2A	210470126	chr2A:210470126;
IWB11991	2A.2	37.6	BS00097263_51	2A	210470326	chr2A:210470326;
IWB38407	2A.2	37.6	Ku_c13673_1108	2A	211911743	chr2A:211911743;
IWB35483	2A.2	37.6	IAAV8481	2A	211911743	chr2A:211911743;
IWB36005	2A.2	37.6	IACX5719	2A	212901809	chr2A:212901809;
IWB49995	2A.2	37.6	Kukri_rep_c70207_560	2A	216533379	chr2A:216533379;chr2B:255573918;chr2D:198623903;
IWB51159	2A.2	37.6	Ra_c15292_990	2A	219148554	chr2A:219148554;
IWA5406	2A.2	37.6	wsnp_Ex_rep_c67481_66083943	2A	222594245	chr2A:222594245;
IWB28594	2A.2	37.6	Excalibur_c7154_886	2A	222595233	chr2A:222595233;
IWA4628	2A.2	37.6	wsnp_Ex_c7154_12290649	2A	222596108	chr2A:222596108;
IWB28593	2A.2	37.6	Excalibur_c7154_1904	2A	222596777	chr2A:222596777;
IWB36194	2A.2	37.6	IACX7433	2A	238002771	chr2A:238002771;
IWA3427	2A.2	37.6	wsnp_Ex_c33196_41722217	2A	238002771	chr2A:238002771;
IWA3819	2A.2	37.6	wsnp_Ex_c42230_48866587	2A	238022211	chr2A:238022211;
IWB34710	2A.2	37.6	IAAV3412	2A	239381463	chr2A:239381463;
IWB7823	2A.2	37.6	BS00031140_51	2A	241087111	chr2A:241087111;
IWB37024	2A.2	37.6	JD_c14920_380	2A	241973753	chr2A:241973753;
IWB34536	2A.2	37.6	IAAV233	2A	244314211	chr2A:244314211;
IWB35225	2A.2	37.6	IAAV6642	2A	244314211	chr2A:244314211;
IWB46346	2A.2	37.6	Kukri_c53546_104	2A	250829281	chr2A:250829281;
IWA1371	2A.2	37.6	wsnp_Ex_c1064_2034730	2A	257854492	chr2A:257854492;
IWA1370	2A.2	37.6	wsnp_Ex_c1064_2034518	2A	257854704	chr2A:257854704;
IWA11	2A.2	37.6	wsnp_BE399936A_Ta_2_1	2A	262580892	chr2A:262580892;
IWB57941	2A.2	37.6	RAC875_c4346_111	2A	275929536	chr2A:275929536;
IWA1496	2A.2	37.6	wsnp_Ex_c11437_18454413	2A	275929536	chr2A:275929536;
IWB13202	2A.2	37.6	CAP12_c1437_261	2A	276276570	chr2A:276276570;
IWB26940	2A.2	37.6	Excalibur_c4831_1182	2A	278920008	chr2A:278920008;
IWA5362	2A.2	37.6	wsnp_Ex_rep_c67143_65626838	2A	281117063	chr2A:281117063;
IWB6333	2A.2	37.6	BS00011045_51	2A	281756733	chr2A:281756733;
IWA7683	2A.2	37.6	wsnp_Ra_c18391_27447178	2A	285624302	chr2A:285624302;chr2B:323088326;chr2D:247832368;
IWB38398	2A.2	37.6	Ku_c13599_707	2A	286598823	chr2A:286598823;
IWB12341	2A.2	37.6	BS00108004_51	2A	289759383	chr2A:289759383;
IWB39692	2A.2	37.6	Ku_c6019_806	2A	293152431	chr2A:293152431;chr2D:257388341;
IWB11160	2A.2	37.6	BS00080997_51	2A	293892280	chr2A:293892280;
IWA2296	2A.2	37.6	wsnp_Ex_c18271_27089779	2A	299779005	chr2A:299779005;
IWB34785	2A.2	37.6	IAAV3834	2A	299783509	chr2A:299783509;
IWB51763	2A.2	37.6	Ra_c30247_628	2A	303743146	chr2A:303743146;
IWB12012	2A.2	37.6	BS00097694_51	2A	309691530	chr2A:309691530;chr2D:229638008;
IWB10151	2A.2	37.6	BS00067792_51	2A	319045718	chr2A:319045718;
IWB35353	2A.2	37.6	IAAV7492	2A	323016152	chr2A:323016152;
IWB53727	2A.2	37.6	RAC875_c13489_648	2A	323528637	chr2A:323528637;
IWB35277	2A.2	37.6	IAAV6960	2A	324291274	chr2A:324291274;
IWB34428	2A.2	37.6	IAAV1691	2A	324292455	chr2A:324292455;
IWB10736	2A.2	37.6	BS00074415_51	2A	324293793	chr2A:324293793;
IWA1936	2A.2	37.6	wsnp_Ex_c14760_22866280	2A	324293793	chr2A:324293793;
IWB11038	2A.2	37.6	BS00078923_51	2A	332044233	chr2A:332044233;
IWB35232	2A.2	37.6	IAAV6661	2A	335395798	chr2A:335395798;
IWB10485	2A.2	37.6	BS00070644_51	2A	337717882	chr2A:337717882;chr2A:337857667;
IWA7548	2A.2	37.6	wsnp_Ra_c10861_17763060	2A	338521832	chr2A:338521832;chr7D:379064493;
IWB50004	2A.2	37.6	Kukri_rep_c70265_167	2A	341921066	chr2A:341921066;
IWB30858	2A.2	37.6	Excalibur_rep_c67434_73	2A	341929661	chr2A:341929661;chr2B:314775313;chr2D:282926048;
IWB12134	2A.2	37.6	BS00100472_51	2A	343886547	chr2A:343886547;
IWB35985	2A.2	37.6	IACX5145	2A	344890516	chr2A:344890516;chr2A:345162112;chr2A:348235723;
IWB5914	2A.2	37.6	BS00003878_51	2A	346211396	chr2A:346211396;
IWA8210	2A.2	37.6	wsnp_Ra_rep_c88200_80168527	2A	349726061	chr2A:349726061;
IWB52643	2A.2	37.6	Ra_c7492_1229	2A	353470173	chr2A:353470173;
IWB35029	2A.2	37.6	IAAV5457	2A	353470689	chr2A:353470689;
IWB57447	2A.2	37.6	RAC875_c38750_86	2A	353470953	chr2A:353470953;chr2D:275951989;
IWB52249	2A.2	37.6	Ra_c54727_281	2A	355398010	chr2A:355398010;
IWB52385	2A.2	37.6	Ra_c6534_313	2A	358940922	chr2A:358940922;chr2B:272769096;chr2D:277938416;
IWB66811	2A.2	37.6	Tdurum_contig10910_1662	2A	360419196	chr2A:360419196;chr2B:368956484;
IWA6991	2A.2	37.6	wsnp_Ku_c38662_47257696	2A	360419448	chr2A:360419448;
IWB39889	2A.2	37.6	Ku_c70277_1276	2A	360424480	chr2A:360424480;chr2B:368960757;
IWB55015	2A.2	37.6	RAC875_c2054_191	2A	361381505	chr2A:361381505;chr2B:354879323;chr2D:294473838;
IWA6874	2A.2	37.6	wsnp_Ku_c30418_40245121	2A	361382615	chr2A:361382615;
IWB19750	2A.2	37.6	Ex_c12563_1279	2A	361383652	chr2A:361383652;chr2D:294475981;
IWB61949	2A.2	37.6	RAC875_rep_c110227_133	2A	361489606	chr2A:361489606;chr7A:240669656;chr7B:423436501;
IWB39271	2A.2	37.6	Ku_c36017_329	2A	364403356	chr2A:364403356;
IWA3946	2A.2	37.6	wsnp_Ex_c45617_51361414	2A	364403414	chr2A:364403414;
IWB44511	2A.2	37.6	Kukri_c36017_162	2A	364403615	chr2A:364403615;
IWB8313	2A.2	37.6	BS00042245_51	2A	367588277	chr2A:367588277;
IWA864	2A.2	37.6	wsnp_CAP11_rep_c4303_2031651	2A	367588277	chr2A:367588277;
IWB61328	2A.2	37.6	RAC875_rep_c101788_71	2A	371045950	chr2A:371045950;
IWB8609	2A.2	37.6	BS00052043_51	2A	376080025	chr2A:376080025;
IWB60425	2A.2	37.6	RAC875_c76620_361	2A	376752608	chr2A:376752608;
IWB10685	2A.2	37.6	BS00073720_51	2A	378848396	chr2A:378848396;
IWA877	2A.2	37.6	wsnp_CAP11_rep_c6137_2841945	2A	378849987	chr2A:378849987;
IWB32157	2A.2	37.6	GENE-0940_83	2A	379118345	chr2A:379118345;
IWB45151	2A.2	37.6	Kukri_c41543_366	2A	379947688	chr2A:379947688;
IWB35186	2A.2	37.6	IAAV6321	2A	384879029	chr2A:384879029;
IWB13659	2A.2	37.6	CAP12_rep_c8488_146	2A	387039611	chr2A:387039611;
IWB12880	2A.2	37.6	CAP11_c4420_138	2A	387086022	chr2A:387086022;
IWB35004	2A.2	37.6	IAAV531	2A	387641242	chr2A:387641242;
IWB52237	2A.2	37.6	Ra_c53882_371	2A	387642978	chr2A:387642978;
IWB35622	2A.2	37.6	IACX1022	2A	389222164	chr2A:389222164;
IWA7837	2A.2	37.6	wsnp_Ra_c30244_39523512	2A	389222164	chr2A:389222164;
IWB56552	2A.2	37.6	RAC875_c3102_959	2A	389224100	chr2A:389224100;chr2B:359862461;chr2D:308029021;
IWB3486	2A.2	37.6	BobWhite_c45978_111	2A	391111041	chr2A:391111041;
IWA673	2A.2	37.6	wsnp_CAP11_c1488_833183	2A	392729159	chr2A:392729159;
IWB13915	2A.2	37.6	CAP7_c239_267	2A	392729169	chr2A:392729169;
IWB51162	2A.2	37.6	Ra_c15346_447	2A	393515020	chr2A:393515020;
IWB38680	2A.2	37.6	Ku_c19051_2450	2A	394013586	chr2A:394013586;
IWB35237	2A.2	37.6	IAAV6691	2A	394013586	chr2A:394013586;
IWB38681	2A.2	37.6	Ku_c19051_834	2A	394015202	chr2A:394015202;
IWB71534	2A.2	37.6	Tdurum_contig44687_464	2A	401198098	chr2A:401198098;chr2A:403165749;
IWA2520	2A.2	37.6	wsnp_Ex_c2030_3807284	2A	401198098	chr2A:401198098;chr2A:403165749;
IWB52560	2A.2	37.6	Ra_c7199_1504	2A	408083438	chr2A:408083438;
IWB39376	2A.2	37.6	Ku_c40553_871	2A	408084283	chr2A:408084283;
IWB38404	2A.2	37.6	Ku_c13655_1180	2A	410878960	chr2A:410878960;
IWB52728	2A.2	37.6	Ra_c8300_569	2A	410879248	chr2A:410879248;
IWB20238	2A.2	37.6	Ex_c24398_831	2A	410879573	chr2A:410879573;
IWB55139	2A.2	37.6	RAC875_c21173_213	2A	412510906	chr2A:412510906;
IWB32147	2A.2	37.6	GENE-0922_327	2A	412513820	chr2A:412513820;
IWB23105	2A.2	37.6	Excalibur_c18267_118	2A	413336341	chr2A:413336341;
IWA336	2A.2	37.6	wsnp_BE517627A_Ta_2_1	2A	414500150	chr2A:414500150;
IWB74637	2A.2	37.6	tplb0037m02_704	2A	414501188	chr2A:414501188;chr2B:385772046;chr2D:318077791;
IWB58350	2A.2	37.6	RAC875_c47395_652	2A	414985050	chr2A:414985050;
IWB34501	2A.2	37.6	IAAV2090	2A	414989797	chr2A:414989797;
IWB58225	2A.2	37.6	RAC875_c46245_569	2A	414991121	chr2A:414991121;chr2D:317946339;
IWA5540	2A.2	37.6	wsnp_Ex_rep_c68516_67350929	2A	418396980	chr2A:418396980;chr2B:384676797;chr2D:316654599;
IWB35615	2A.2	37.6	IAAV99	2A	419193330	chr2A:419193330;
IWA2549	2A.2	37.6	wsnp_Ex_c20649_29731279	2A	419204400	chr2A:419204400;chr2B:383561494;
IWB4442	2A.2	37.6	BobWhite_c8249_58	2A	420225818	chr2A:420225818;
IWB35263	2A.2	37.6	IAAV6884	2A	423204205	chr2A:423204205;
IWB35118	2A.2	37.6	IAAV5946	2A	423778953	chr2A:423778953;
IWB22123	2A.2	37.6	Excalibur_c12620_225	2A	423778953	chr2A:423778953;
IWB20078	2A.2	37.6	Ex_c20159_635	2A	423779925	chr2A:423779925;
IWB3270	2A.2	37.6	BobWhite_c42875_115	2A	430708804	chr2A:430708804;
IWB2990	2A.2	37.6	BobWhite_c38716_323	2A	430951157	chr2A:430951157;
IWA2001	2A.2	37.6	wsnp_Ex_c15301_23528979	2A	431042590	chr2A:431042590;
IWB37434	2A.2	37.6	JD_c4153_657	2A	431654671	chr2A:431654671;
IWA5993	2A.2	37.6	wsnp_JD_c3032_4015340	2A	432579979	chr2A:432579979;
IWA4815	2A.2	37.6	wsnp_Ex_c8587_14418021	2A	432580958	chr2A:432580958;chr2D:327614156;
IWB74893	2A.2	37.6	tplb0047f03_349	2A	432591993	chr2A:432591993;
IWB56331	2A.2	37.6	RAC875_c29377_521	2A	437161147	chr2A:437161147;
IWB38431	2A.2	37.6	Ku_c14091_814	2A	437974385	chr2A:437974385;
IWB51841	2A.2	37.6	Ra_c32576_1027	2A	440068224	chr2A:440068224;chr2B:400350203;chr2D:332317473;
IWB44850	2A.2	37.6	Kukri_c38850_1403	2A	446068556	chr2A:446068556;
IWB21103	2A.2	37.6	Ex_c67187_805	2A	447153715	chr2A:447153715;chr2B:404424128;chr2D:336973190;
IWB51019	2A.2	37.6	Ra_c1257_2228	2A	447945488	chr2A:447945488;
IWB51020	2A.2	37.6	Ra_c1257_2455	2A	447945825	chr2A:447945825;
IWA6593	2A.2	37.6	wsnp_Ku_c16371_25240695	2A	448569801	chr2A:448569801;
IWB58676	2A.2	37.6	RAC875_c50732_257	2A	451001944	chr2A:451001944;chr2A:451003485;
IWB39852	2A.2	37.6	Ku_c69356_2165	2A	455353900	chr2A:455353900;
IWB52471	2A.2	37.6	Ra_c69516_1472	2A	455354133	chr2A:455354133;
IWB61326	2A.2	37.6	RAC875_rep_c101689_504	2A	461389759	chr2A:461389759;
IWB63021	2A.2	37.6	RAC875_rep_c74447_79	2A	461390760	chr2A:461390760;
IWB51425	2A.2	37.6	Ra_c21219_503	2A	461417617	chr2A:461417617;
IWA5187	2A.2	37.6	wsnp_Ex_rep_c66270_64420396	2A	461979315	chr2A:461979315;
IWA6810	2A.2	37.6	wsnp_Ku_c26981_36941556	2A	461979320	chr2A:461979320;
IWA2503	2A.2	37.6	wsnp_Ex_c20032_29065889	2A	461979391	chr2A:461979391;
IWA7336	2A.2	37.6	wsnp_Ku_c8765_14824678	2A	461979903	chr2A:461979903;
IWA1532	2A.2	37.6	wsnp_Ex_c11728_18862315	2A	468499949	chr2A:468499949;
IWA1533	2A.2	37.6	wsnp_Ex_c11728_18862431	2A	468500226	chr2A:468500226;
IWB64294	2A.2	37.6	RFL_Contig3298_599	2A	468534495	chr2A:468534495;chr2B:417081156;chr2D:351058218;
IWB54900	2A.2	37.6	RAC875_c19824_493	2A	469456908	chr2A:469456908;chr2D:351393610;
IWB57378	2A.2	37.6	RAC875_c3814_437	2A	469466471	chr2A:469466471;chr2B:417802515;chr2D:351403062;
IWB62894	2A.2	37.6	RAC875_rep_c72668_695	2A	475874125	chr2A:475874125;chr2B:423662422;chr2D:355680880;
IWA5522	2A.2	37.6	wsnp_Ex_rep_c68270_67062522	2A	477006468	chr2A:477006468;chr2B:424330109;
IWB50340	2A.2	37.6	Kukri_rep_c76728_280	2A	478767070	chr2A:478767070;
IWB62239	2A.2	37.6	RAC875_rep_c113937_102	2A	485047304	chr2A:485047304;chr2B:427952425;chr2D:358456652;
IWB14535	2A.2	37.6	CAP8_c1480_140	2A	485047534	chr2A:485047534;
IWB21682	2A.2	37.6	Excalibur_c10580_154	2A	485791453	chr2A:485791453;
IWB1463	2A.2	37.6	BobWhite_c2099_337	2A	486204870	chr2A:486204870;
IWB770	2A.2	37.6	BobWhite_c15262_95	2A	486494492	chr2A:486494492;chr2B:430234173;chr2D:361397865;
IWB53389	2A.2	37.6	RAC875_c11682_1624	2A	494959633	chr2A:494959633;chr2D:366094389;
IWB58427	2A.2	37.6	RAC875_c48322_112	2A	495222715	chr2A:495222715;
IWA6027	2A.2	37.6	wsnp_JD_c37979_27684951	2A	495222715	chr2A:495222715;
IWB73402	2A.2	37.6	Tdurum_contig76960_213	2A	497652462	chr2A:497652462;
IWB51153	2A.2	37.6	Ra_c1512_410	2A	498041002	chr2A:498041002;
IWB39681	2A.2	37.6	Ku_c59581_1412	2A	498043625	chr2A:498043625;
IWB52548	2A.2	37.6	Ra_c71628_188	2A	498044074	chr2A:498044074;
IWA5273	2A.2	37.6	wsnp_Ex_rep_c66615_64916512	2A	498104925	chr2A:498104925;
IWB57685	2A.2	37.6	RAC875_c41194_218	2A	498105407	chr2A:498105407;
IWA5272	2A.2	37.6	wsnp_Ex_rep_c66615_64916114	2A	498105407	chr2A:498105407;
IWB51504	2A.2	37.6	Ra_c22880_760	2A	498105776	chr2A:498105776;
IWA7429	2A.2	37.6	wsnp_Ku_rep_c110147_94431847	2A	500533946	chr2A:500533946;
IWA3294	2A.2	37.6	wsnp_Ex_c30787_39660951	2A	501323016	chr2A:501323016;
IWB32405	2A.2	37.6	GENE-1350_36	2A	501850142	chr2A:501850142;
IWB4777	2A.2	37.6	BobWhite_rep_c49432_162	NA	NA	chr2B:231969192;chr2D:165544805;
IWB40770	2A.2	37.6	Kukri_c12194_1322	NA	NA	chr2D:304659201;
IWB45199	2A.2	37.6	Kukri_c4213_2733	NA	NA	chr5B:113677037;chr5B:113682257;
IWB32201	2A.2	37.6	GENE-1020_150	NA	NA	chr2B:234633429;
IWB813	2A.2	37.6	BobWhite_c15580_562	NA	NA	chr2B:236457323;chr2D:179662230;
IWB54901	2A.2	37.6	RAC875_c19824_865	NA	NA	chr2D:351393161;
IWB32168	2A.2	37.6	GENE-0976_223	NA	NA	chr2B:265222749;
IWB48270	2A.2	37.6	Kukri_c91621_386	NA	NA	chr2B:382734998;
IWB20140	2A.2	37.6	Ex_c21793_378	NA	NA	chr1A:14528913;chr1B:154147807;
IWB10175	2A.2	37.6	BS00067886_51	NA	NA	chr5A:219257096;
IWB3355	2A.2	37.6	BobWhite_c44175_495	NA	NA	chr2B:251373054;
IWA4375	2A.2	59.3	wsnp_Ex_c59095_60108185	2A	716456217	chr2A:716456217;
IWA4373	2A.2	59.3	wsnp_Ex_c59095_60108097	2A	716456305	chr2A:716456305;
IWA7864	2A.2	59.3	wsnp_Ra_c32271_41304469	2A	716457525	chr2A:716457525;
IWB36821	2A.2	59.3	Jagger_c9554_114	2A	716548942	chr2A:716548942;
IWB11764	2A.2	60.8	BS00092550_51	2A	715413537	chr2A:715413537;
IWB47578	2A.2	60.8	Kukri_c74165_204	2A	715816853	chr2A:715816853;chr2B:694998392;chr2D:577598871;
IWB2020	2A.2	60.8	BobWhite_c26570_282	2A	716164740	chr2A:716164740;
IWB57860	2A.2	60.8	RAC875_c42648_115	2A	716169593	chr2A:716169593;
IWA3629	2A.2	62.3	wsnp_Ex_c3808_6925015	2A	715304393	chr2A:715304393;
IWB45016	2A.2	62.3	Kukri_c4027_151	2A	715333178	chr2A:715333178;
IWA2157	2A.2	64.5	wsnp_Ex_c16627_25162391	2A	716896078	chr2A:716896078;
IWB34485	2A.2	66.1	IAAV1990	2A	717147205	chr2A:717147205;
IWB38149	2A.2	66.1	Ku_c1065_1346	2A	717147205	chr2A:717147205;
IWB45747	2A.2	67.6	Kukri_c47259_416	2A	717189499	chr2A:717189499;
IWB9653	2A.2	67.6	BS00065865_51	2A	717817040	chr2A:717817040;
IWB25724	2A.2	67.6	Excalibur_c36481_1319	2A	717940874	chr2A:717940874;
IWB25723	2A.2	67.6	Excalibur_c36481_1140	2A	717941053	chr2A:717941053;
IWB36881	2A.2	67.6	JD_c11109_572	2A	717941306	chr2A:717941306;chr2B:698963965;
IWA3576	2A.2	67.6	wsnp_Ex_c36481_44425685	2A	717941306	chr2A:717941306;
IWA970	2A.2	67.6	wsnp_CAP12_c510_276361	2A	718223829	chr2A:718223829;chr2D:580385906;
IWB11143	2A.2	67.6	BS00080752_51	2A	718355438	chr2A:718355438;
IWB12381	2A.2	67.6	BS00108775_51	2A	718722659	chr2A:718722659;
IWB25725	2A.2	67.6	NA	NA	NA	NA
IWB973	2A.2	71.5	BobWhite_c16923_64	NA	NA	chr2B:706269885;
IWB61745	2A.2	82.7	RAC875_rep_c107961_348	2A	727580363	chr2A:727580363;
IWA8385	2A.2	82.7	wsnp_RFL_Contig2763_2509104	2A	728758530	chr2A:728758530;chr2B:721113092;
IWB32717	2A.2	83.5	GENE-1908_331	2A	729169100	chr2A:729169100;
IWB8706	2A.2	84.7	BS00057059_51	2A	729287911	chr2A:729287911;
IWB8707	2A.2	84.7	BS00057060_51	2A	729288308	chr2A:729288308;
IWB10182	2A.2	84.7	BS00067907_51	NA	NA	chr2B:722346909;
IWB7563	2A.2	86.8	BS00024921_51	2A	733091174	chr2A:733091174;
IWB42586	2A.2	89.8	Kukri_c22047_313	2A	734148891	chr2A:734148891;
IWB24443	2A.2	89.8	Excalibur_c26462_452	2A	734257207	chr2A:734257207;
IWA684	2A.2	89.8	wsnp_CAP11_c1711_934478	2A	734347773	chr2A:734347773;
IWA3752	2A.2	89.8	wsnp_Ex_c41007_47932833	2A	734347773	chr2A:734347773;
IWB62592	2A.2	89.8	RAC875_rep_c69619_145	2A	734349255	chr2A:734349255;
IWB62594	2A.2	89.8	RAC875_rep_c69619_78	2A	734352032	chr2A:734352032;
IWB74851	2A.2	91.5	tplb0046b02_872	2A	734891198	chr2A:734891198;
IWB54915	2A.2	91.5	RAC875_c19904_308	2A	734972837	chr2A:734972837;
IWB6121	2A.2	91.5	BS00009817_51	2A	735007905	chr2A:735007905;
IWA5959	2A.2	92.7	wsnp_JD_c2578_3489735	2A	735564561	chr2A:735564561;
IWB72722	2A.2	96	Tdurum_contig60298_219	2A	739448906	chr2A:739448906;
IWB72718	2A.2	96	Tdurum_contig60205_806	2A	739712583	chr2A:739712583;
IWB43225	2A.2	96	Kukri_c25978_561	2A	740361107	chr2A:740361107;
IWA5686	2A.2	96	wsnp_Ex_rep_c70299_69243835	2A	740361107	chr2A:740361107;
IWA8040	2A.2	96	wsnp_Ra_c66636_64922359	2A	740366234	chr2A:740366234;chr2D:608761022;
IWA4336	2A.2	96	wsnp_Ex_c5740_10081171	2A	740847864	chr2A:740847864;
IWB1937	2A.2	96	BobWhite_c25764_348	2A	740848583	chr2A:740848583;
IWB20949	2A.2	96	Ex_c5740_1133	2A	740848583	chr2A:740848583;
IWB7270	2A.2	96	BS00022813_51	2A	741371853	chr2A:741371853;
IWB56801	2A.2	96	RAC875_c33037_578	2A	742136474	chr2A:742136474;chr2D:609437839;
IWB5861	2A.2	96	BS00003663_51	2A	743096726	chr2A:743096726;
IWB36028	2A.2	96	IACX5800	2A	743096726	chr2A:743096726;
IWB29650	2A.2	96	Excalibur_c99029_69	2A	743538643	chr2A:743538643;
IWB51957	2A.2	96	Ra_c3750_1082	2A	743574619	chr2A:743574619;
IWB34772	2A.2	96	IAAV3791	2A	744447878	chr2A:744447878;
IWB12477	2A.2	96	BS00110128_51	NA	NA	chr2D:608540121;
IWB60040	2A.2	96	RAC875_c66695_1376	NA	NA	chr2B:746036405;
IWA8041	2A.2	97.4	wsnp_Ra_c66636_64923321	2A	740363475	chr2A:740363475;chr2B:742468255;chr2D:608758285;
IWB55858	2A.2	97.4	RAC875_c25848_122	2A	742720804	chr2A:742720804;
IWB47478	2A.2	97.4	Kukri_c6944_1636	NA	NA	chr2B:742814233;
IWB26296	2A.2	99.4	Excalibur_c42110_210	2A	744283297	chr2A:744283297;
IWB12554	2A.2	103.4	BS00110516_51	2A	746975200	chr2A:746975200;
IWB35910	2A.2	103.4	IACX3245	2A	747089765	chr2A:747089765;
IWB8907	2A.2	103.4	BS00062732_51	2A	747090455	chr2A:747090455;
IWB5743	2A.2	104.6	BS00000250_51	2A	747251775	chr2A:747251775;
IWB51443	2A.2	105.7	Ra_c21740_341	2A	747610082	chr2A:747610082;
IWB3746	2A.2	106.8	BobWhite_c5178_188	2A	751511217	chr2A:751511217;
IWB3440	2A.2	106.8	BobWhite_c4517_120	2A	751663232	chr2A:751663232;
IWB7471	2A.2	106.8	BS00023202_51	NA	NA	chr2B:759491095;
IWB72976	2A.2	124.5	Tdurum_contig64286_268	NA	NA	chrUn:31228909;
IWB42141	2A.2	133.1	Kukri_c1947_70	2A	763046773	chr2A:763046773;chr2D:636601018;
IWB6046	2A.2	133.1	BS00009336_51	2A	763047868	chr2A:763047868;
IWB35077	2A.2	139.2	IAAV5706	2A	770017488	chr2A:770017488;
IWB36516	2A.2	140.3	Jagger_c295_58	NA	NA	chr2D:646419650;
IWB31968	2B.1	0	GENE-0559_171	NA	NA	chr1D:438228089;
IWB60992	2B.1	1	RAC875_c9013_185	2B	3789704	chr2B:1315230;chr2B:3789704;chrUn:364582672;
IWB62012	2B.1	1	RAC875_rep_c110962_423	2B	6258633	chr2B:6258633;
IWB74530	2B.1	1	tplb0034e07_1869	2B	6311327	chr2B:6311327;
IWB74529	2B.1	1	tplb0034e07_1581	2B	6312687	chr2B:6312687;chr2D:5162218;
IWB58693	2B.1	1	RAC875_c50810_78	2B	6312983	chr2B:6312983;
IWB32486	2B.1	1	GENE-1442_78	2B	6337735	chr2B:6337735;
IWB12578	2B.1	1	BS00110626_51	2B	6337930	chr2B:6337930;
IWB26616	2B.1	1	Excalibur_c45008_52	2B	6712742	chr2B:6712742;
IWB26314	2B.1	1	Excalibur_c42248_663	2B	6715740	chr2B:6715740;
IWB21872	2B.1	1	Excalibur_c11409_488	2B	6986156	chr2B:454766864;chr2B:6986156;chr2B:7068029;chr2B:7109713;
IWB6671	2B.1	1	BS00019744_51	2B	6986892	chr2B:454741119;chr2B:6986892;chr2B:7067293;
IWB6279	2B.1	1	BS00010734_51	2B	7108761	chr2B:454741335;chr2B:7108761;
IWB36390	2B.1	1	IACX9460	2B	7108761	chr2B:7108761;
IWB24834	2B.1	1	Excalibur_c29417_400	2B	7429545	chr2B:7429545;
IWB58123	2B.1	1	RAC875_c45166_1174	2B	7429616	chr2B:7429616;
IWB12184	2B.1	1	BS00101972_51	2B	7430458	chr2B:7430458;
IWB24457	2B.1	1	Excalibur_c2656_3198	2B	7430956	chr2B:7430956;
IWB7821	2B.1	1	BS00031118_51	2B	7435627	chr2B:7435627;
IWB47038	2B.1	1	Kukri_c6306_1151	2B	7436667	chr2B:7436667;
IWB8754	2B.1	1	BS00058815_51	2B	7436731	chr2B:7436731;
IWB11320	2B.1	1	BS00083763_51	2B	7443043	chr2B:7443043;
IWB12178	2B.1	1	BS00101456_51	2B	7645606	chr2B:7645606;
IWA1413	2B.1	1	wsnp_Ex_c10961_17803258	2B	8250178	chr2B:8250178;
IWB55821	2B.1	1	RAC875_c25628_180	2B	8273044	chr2B:8273044;
IWB10890	2B.1	1	BS00076596_51	2B	8342919	chr2B:8342919;
IWB8416	2B.1	1	BS00046019_51	2B	8598285	chr2B:8598285;
IWB26830	2B.1	1	Excalibur_c4705_660	NA	NA	chr2D:5322357;
IWB35667	2B.1	1	IACX11138	NA	NA	chr2D:3756310;
IWB60618	2B.1	1	RAC875_c8069_1874	NA	NA	chr2D:5160232;
IWB47039	2B.1	1	Kukri_c6306_685	NA	NA	chr2A:2652721;chr2D:3775060;
IWB34938	2B.1	1	IAAV4862	NA	NA	chr2D:4463953;
IWB60619	2B.1	1	RAC875_c8069_90	NA	NA	chr2D:5163997;
IWB35642	2B.1	1	IACX10969	NA	NA	chr2D:4463892;
IWB32316	2B.1	1.9	GENE-1230_19	2B	3404666	chr2A:4951674;chr2B:3404666;chr2D:6637424;
IWB43910	2B.1	1.9	Kukri_c30847_551	2B	4664535	chr2B:4664535;chr2D:8296674;chrUn:11731403;
IWB47559	2B.1	1.9	Kukri_c7339_113	NA	NA	chr2D:6642700;
IWB56084	2B.1	3.2	RAC875_c27611_467	2B	1251436	chr2B:1251436;
IWB32315	2B.1	3.2	GENE-1230_189	2B	1270731	chr2B:1270731;chr2B:3404512;
IWA7656	2B.1	3.2	wsnp_Ra_c1660_3275687	2B	1315118	chr2B:1315118;chr2B:3789816;chrUn:364582784;
IWA2482	2B.1	3.2	wsnp_Ex_c1996_3754394	2B	1330903	chr2B:1330903;chr2B:3772933;
IWB50940	2B.1	3.2	Ra_c11464_294	2B	1331375	chr2B:1331375;chrUn:177148546;chrUn:412158251;
IWB48447	2B.1	3.2	Kukri_c96623_195	2B	1575965	chr2B:1575965;chr2B:1600837;chrUn:345402050;
IWB11379	2B.1	3.2	BS00084668_51	2B	1832807	chr2B:1832807;
IWB45672	2B.1	3.2	Kukri_c46542_466	2B	1833216	chr2B:1833216;chr2D:7168953;
IWB51601	2B.1	3.2	Ra_c2544_1566	2B	4185728	chr2B:4185728;
IWB61884	2B.1	3.2	RAC875_rep_c109471_154	2B	4425755	chr2B:4425755;
IWA4723	2B.1	3.2	wsnp_Ex_c7776_13247365	2B	4637555	chr2B:4637555;
IWB62754	2B.1	3.2	RAC875_rep_c71112_400	2B	4990423	chr2B:4990423;
IWB59140	2B.1	3.2	RAC875_c5577_1682	NA	NA	chr2A:4950037;chr2D:6636071;
IWB49760	2B.1	3.2	Kukri_rep_c68159_218	NA	NA	chrUn:11763787;
IWB36300	2B.1	3.2	IACX8446	NA	NA	chr2D:8297226;
IWB30293	2B.1	3.9	Excalibur_rep_c107769_116	2B	5666766	chr2B:5666766;
IWB47560	2B.1	3.9	Kukri_c7339_1716	NA	NA	chr2D:6635975;
IWB48525	2B.1	7.3	Kukri_c98858_299	2B	11389793	chr2B:11389793;
IWB3937	2B.1	7.3	BobWhite_c5668_115	2B	11390404	chr2B:11390404;chr2D:8667058;
IWB5503	2B.1	7.3	BobWhite_rep_c64787_359	NA	NA	chr2A:7742657;
IWB10931	2B.1	8.7	BS00077463_51	2B	13757971	chr2B:13757971;
IWB50507	2B.1	8.7	Kukri_rep_c92967_369	2B	15882663	chr2B:15882663;chr2B:15982917;chrUn:349086827;chrUn:349093230;
IWA2304	2B.1	10	wsnp_Ex_c18354_27181431	2B	16895902	chr2B:16895902;
IWB25573	2B.1	10	Excalibur_c3524_318	2B	16898003	chr2B:16898003;
IWB72156	2B.1	10	Tdurum_contig51145_187	2B	17390830	chr2B:17390830;
IWB7674	2B.1	10	BS00028092_51	2B	17394435	chr2B:17394435;
IWB59719	2B.1	10	RAC875_c62831_255	2B	17564807	chr2B:17564807;
IWB24938	2B.1	10	Excalibur_c30167_243	2B	17781603	chr2A:12000592;chr2B:17781603;chr2D:11396081;
IWB48865	2B.1	10	Kukri_rep_c103261_918	2B	17783697	chr2A:12002583;chr2B:17783697;chr2D:11398098;
IWB66832	2B.1	10	Tdurum_contig10939_413	2B	18121961	chr2B:18121961;
IWB60877	2B.1	10	RAC875_c87052_193	2B	18176463	chr2B:18176463;
IWB1898	2B.1	10	BobWhite_c25359_132	2B	18196641	chr2B:18196641;chr2D:11823582;
IWB227	2B.1	10	BobWhite_c1149_539	2B	18385790	chr2B:18385790;
IWA6219	2B.1	10	wsnp_JD_c930_1368255	2B	18386687	chr2B:18386687;
IWB40415	2B.1	10	Kukri_c10749_489	2B	655602096	chr2B:655602096;
IWB35574	2B.1	10	IAAV8991	NA	NA	chrUn:12635948;
IWB49863	2B.1	10	Kukri_rep_c69177_180	NA	NA	chr2A:12001189;chr2D:11396678;
IWB60788	2B.1	10	RAC875_c84991_116	NA	NA	chr7A:299275303;
IWB73885	2B.1	11	Tdurum_contig93602_338	2B	17388764	chr2B:17388764;
IWB65191	2B.1	13	RFL_Contig6017_703	2B	23116484	chr2B:23116484;chr2D:12688974;
IWB10944	2B.1	13.7	BS00077642_51	2B	20373384	chr2B:20373384;
IWB41266	2B.1	13.7	Kukri_c148_1346	2B	23107163	chr2B:23107163;
IWB65423	2B.1	13.7	TA001604-0320	2B	23116616	chr2A:14811676;chr2B:23116616;
IWB3039	2B.1	13.7	BobWhite_c39184_140	2B	23364288	chr2B:23364288;
IWB27049	2B.1	13.7	Excalibur_c4935_364	NA	NA	chr5B:74337854;chr6B:12043745;
IWB27048	2B.1	13.7	Excalibur_c4935_224	NA	NA	chr5B:74337630;chr6B:12043971;
IWB25991	2B.1	13.7	Excalibur_c3905_1007	NA	NA	chr2A:14819326;
IWB60115	2B.1	13.7	RAC875_c67629_143	NA	NA	chr2A:14817454;
IWB6548	2B.1	13.7	BS00012313_51	NA	NA	chr2D:12689184;
IWB32368	2B.1	13.7	GENE-1298_29	NA	NA	chr2D:12689580;
IWB3066	2B.1	13.7	BobWhite_c3964_588	NA	NA	chr2D:12689469;
IWB14305	2B.1	13.7	CAP7_c892_432	NA	NA	chr2A:14812126;
IWB35189	2B.1	13.7	IAAV6337	NA	NA	chr5B:74334889;
IWB12110	2B.1	13.7	BS00100043_51	NA	NA	chr2D:12696269;
IWB23412	2B.2	0	Excalibur_c20007_555	2B	27250658	chr2B:27250658;chr2B:27288252;chr2B:27356559;chr2B:27407605;chr2D:15229419;chr2D:15250222;chr2D:15265130;chr6B:548949325;chr6B:549029837;chr7A:116019525;chrUn:266170509;chrUn:379211031;chrUn:379234262;
IWB72370	2B.2	10.2	Tdurum_contig54634_815	2B	30497924	chr2B:30497924;
IWB69894	2B.2	10.2	Tdurum_contig29819_61	2B	30499607	chr2B:30499607;
IWB30649	2B.2	10.2	Excalibur_rep_c113914_309	NA	NA	chr2D:18644831;
IWB22268	2B.2	10.2	Excalibur_c13413_165	NA	NA	chr2A:19649767;chr2D:18643886;
IWB2315	2B.2	12.9	BobWhite_c2988_2161	2B	33841462	chr2B:33841462;
IWB19867	2B.2	12.9	Ex_c14755_1362	NA	NA	chr2D:20769531;
IWB5467	2B.2	12.9	BobWhite_rep_c64429_660	NA	NA	chr2D:20632015;
IWB19868	2B.2	12.9	Ex_c14755_1390	NA	NA	chr2D:20769559;
IWB5490	2B.2	12.9	BobWhite_rep_c64649_131	NA	NA	chr2D:20768580;
IWB31988	2B.2	14.7	GENE-0592_268	2B	35284488	chr2B:35284488;
IWA7697	2B.2	15.9	wsnp_Ra_c19083_28215239	2B	33940029	chr2B:33940029;
IWA2442	2B.2	22.7	wsnp_Ex_c1962_3697351	2B	40069147	chr2B:40069147;
IWB9340	2B.2	22.7	BS00064658_51	2B	40905220	chr2B:40905220;chr2D:25171569;
IWA7799	2B.2	25.2	wsnp_Ra_c265_560747	2B	40067207	chr2B:40067207;
IWA2440	2B.2	25.2	wsnp_Ex_c1962_3696265	2B	40067881	chr2B:40067881;
IWA2441	2B.2	25.2	wsnp_Ex_c1962_3696626	2B	40068242	chr2B:40068242;
IWA7120	2B.2	25.2	wsnp_Ku_c4962_8872507	2B	40448044	chr2A:27444433;chr2B:40448044;chr2D:24976184;
IWA5736	2B.2	25.2	wsnp_Ex_rep_c72511_70872203	2B	40451950	chr2A:27448230;chr2B:40451950;chr2D:24980117;
IWB21536	2B.2	25.2	Excalibur_c100910_239	2B	40510392	chr2A:27544888;chr2B:40510392;chr2D:25044546;
IWB6528	2B.2	25.2	BS00012081_51	2B	41144291	chr2B:41144291;
IWB54163	2B.2	25.2	RAC875_c15844_348	2B	41145515	chr2B:41145515;
IWB56597	2B.2	25.2	RAC875_c31358_214	2B	41145744	chr2B:41145744;
IWB54162	2B.2	25.2	RAC875_c15844_1266	2B	41146434	chr2A:27968905;chr2B:41146434;
IWB8668	2B.2	25.2	BS00055665_51	2B	41153199	chr2B:41153199;
IWB70915	2B.2	25.2	Tdurum_contig42153_4175	2B	41157022	chr2A:27980346;chr2B:41157022;chr2D:25644593;
IWB54495	2B.2	25.2	RAC875_c1755_971	NA	NA	chr2D:25170701;
IWB70913	2B.2	25.2	Tdurum_contig42153_3715	NA	NA	chr2A:28015766;
IWB70935	2B.2	25.2	Tdurum_contig42153_891	NA	NA	chr2A:28021233;
IWA1929	2B.2	27.4	wsnp_Ex_c14711_22788263	2B	41960988	chr2B:41960988;
IWB4233	2B.2	27.4	BobWhite_c6771_697	2B	42151149	chr2A:29103391;chr2B:42151149;chr2D:26772359;
IWA5708	2B.2	27.4	wsnp_Ex_rep_c70756_69644826	2B	42152194	chr2B:42152194;
IWA5737	2B.2	27.4	wsnp_Ex_rep_c72527_70882805	2B	42152867	chr2B:42152867;
IWB12436	2B.2	27.4	BS00109853_51	2B	42277344	chr2B:42277344;
IWB43101	2B.2	27.4	Kukri_c25245_998	2B	42942691	chr2A:29579992;chr2B:42942691;
IWB54956	2B.2	27.4	RAC875_c2014_153	2B	42943582	chr2B:42943582;
IWB43775	2B.2	27.4	Kukri_c29807_476	2B	42948061	chr2A:29585346;chr2B:42948061;
IWA6085	2B.2	27.4	wsnp_JD_c5064_6183978	2B	42953388	chr2B:42953388;
IWB48927	2B.2	27.4	Kukri_rep_c103893_875	2B	42953625	chr2B:42953625;
IWB33306	2B.2	27.4	GENE-3260_378	NA	NA	chr2A:29589509;
IWB10149	2B.2	30	BS00067781_51	2B	42727761	chr2B:42727761;chr2B:42795613;chr2B:42866197;
IWB3720	2B.2	35.2	BobWhite_c5072_107	2B	44191094	chr2B:44191094;
IWB37539	2B.2	35.2	JD_c49544_37	2B	44360570	chr2B:44360570;
IWB7336	2B.2	35.2	BS00022950_51	2B	44404953	chr2B:44404953;
IWA2117	2B.2	35.2	wsnp_Ex_c163_321026	2B	44426840	chr2B:44426840;
IWB63153	2B.2	35.2	RAC875_rep_c79427_59	2B	44426840	chr2B:44426840;
IWB23606	2B.2	36.1	Excalibur_c21220_88	2B	44922004	chr2B:44922004;
IWB39393	2B.2	36.1	Ku_c41677_924	2B	45537579	chr2B:45537579;
IWB9207	2B.2	39	BS00064155_51	2B	50290471	chr2B:50290471;
IWB46832	2B.2	39	Kukri_c59939_94	2B	51890776	chr2A:33699460;chr2B:51890776;
IWB40572	2B.2	39	Kukri_c11318_591	2B	51890952	chr2A:33699630;chr2B:51890952;chr2D:31809535;
IWB6117	2B.2	39	BS00009807_51	2B	52669991	chr2B:52669991;
IWB34673	2B.2	39	IAAV3165	2B	52670346	chr2B:52670346;
IWB44675	2B.2	39	Kukri_c37311_136	2B	52700856	chr2B:52700856;
IWB11939	2B.2	39	BS00095573_51	2B	52701779	chr2B:52701779;
IWB35959	2B.2	39	IACX445	2B	52872936	chr2B:52872936;
IWA1359	2B.2	39	wsnp_Ex_c10596_17293192	2B	52873534	chr2B:52873534;
IWB69541	2B.2	39	Tdurum_contig28494_288	NA	NA	chr1A:63294596;
IWB56962	2B.2	40.4	RAC875_c34516_70	2B	65375263	chr2B:65375263;
IWB56961	2B.2	40.4	RAC875_c34516_316	2B	65375509	chr2B:65375509;
IWB28342	2B.2	40.4	Excalibur_c6502_397	2B	65463920	chr2B:65463920;
IWB24280	2B.2	40.4	Excalibur_c25234_143	2B	66214720	chr2B:66214720;
IWB82	2B.2	40.4	BobWhite_c10578_272	2B	66543528	chr2B:66543528;
IWB69396	2B.2	40.4	Tdurum_contig27976_414	2B	66543528	chr2B:66543528;
IWB256	2B.2	40.4	BobWhite_c11739_325	2B	66544151	chr2B:66544151;
IWB43273	2B.2	41.2	Kukri_c26288_419	2B	56784859	chr2B:56784859;
IWB2702	2B.2	41.2	BobWhite_c3448_80	2B	57651517	chr2B:57651517;
IWB54881	2B.2	41.2	RAC875_c19690_358	2B	63292067	chr2B:63292067;
IWB51370	2B.2	41.2	Ra_c19690_1458	2B	63295558	chr2A:41235862;chr2B:63295558;
IWB51371	2B.2	41.2	Ra_c19690_1998	2B	63296923	chr2B:63296923;chr2D:36794370;
IWB23929	2B.2	41.2	Excalibur_c23201_970	2B	64205007	chr2B:64205007;
IWB49740	2B.2	41.2	Kukri_rep_c118476_63	NA	NA	chr1A:500565049;chr1D:405112567;
IWB25663	2B.2	43.5	Excalibur_c36070_300	2B	65466269	chr2B:65466269;chr3B:749762533;
IWB72307	2B.2	45.7	Tdurum_contig53156_111	2B	91044209	chr2B:91044209;
IWB34324	2B.2	45.7	IAAV1101	2B	91837050	chr2B:91837050;
IWB49735	2B.2	47.6	Kukri_rep_c117487_285	2B	69345565	chr2B:69345565;
IWB61142	2B.2	47.6	RAC875_c95948_614	2B	69370567	chr2B:69370567;chr5B:473187851;chr6B:697922998;
IWA5697	2B.2	47.6	wsnp_Ex_rep_c70571_69488416	NA	NA	chr1A:570366147;chr3A:26017846;
IWB39653	2B.2	48.7	Ku_c5725_615	2B	68363711	chr2B:68363711;
IWB49277	2B.2	48.7	Kukri_rep_c107572_121	2B	68365355	chr2B:68365355;
IWB71313	2B.2	48.7	Tdurum_contig42636_1245	2B	68599654	chr2B:68599654;
IWB70087	2B.2	48.7	Tdurum_contig30680_120	NA	NA	chr2A:47830474;
IWB32008	2B.2	48.7	GENE-0647_106	NA	NA	chr2A:47832773;
IWB73904	2B.2	50.2	Tdurum_contig94176_65	2B	71292515	chr2B:71292515;
IWA4420	2B.2	50.2	wsnp_Ex_c6099_10674406	2B	72578269	chr2B:72578269;
IWA4421	2B.2	50.2	wsnp_Ex_c6099_10674508	2B	72578371	chr2B:72578371;
IWB48595	2B.2	50.2	Kukri_rep_c101093_572	2B	72580227	chr2A:48865386;chr2B:72580227;chr2D:45538598;
IWA4652	2B.2	50.2	wsnp_Ex_c7285_12506938	2B	72580310	chr2B:72580310;
IWB43156	2B.2	50.2	Kukri_c2565_1405	2B	72814846	chr2B:72814846;chr2D:45679316;
IWB3418	2B.2	50.2	BobWhite_c44986_217	2B	72815639	chr2B:72815639;
IWB71895	2B.2	50.2	Tdurum_contig48451_434	2B	73370957	chr2B:73370957;chr2D:46298150;
IWA4554	2B.2	50.2	wsnp_Ex_c66052_64232430	2B	73370957	chr2B:73370957;
IWB72776	2B.2	50.2	Tdurum_contig61293_131	2B	73989699	chr2B:73989699;
IWA6026	2B.2	50.2	wsnp_JD_c3732_4781170	2B	75606698	chr2B:75606698;
IWA1407	2B.2	50.2	wsnp_Ex_c10941_17776989	2B	75607960	chr2B:75607960;
IWA6893	2B.2	50.2	wsnp_Ku_c31_62657	2B	75608176	chr2B:75608176;
IWB13632	2B.2	50.2	CAP12_rep_c5926_51	2B	75694948	chr2B:75694948;
IWB13631	2B.2	50.2	CAP12_rep_c5926_115	2B	75695012	chr2B:75695012;
IWB45339	2B.2	50.2	Kukri_c43403_594	2B	76817000	chr2B:76817000;
IWB45337	2B.2	50.2	Kukri_c43403_346	2B	76817378	chr2B:76817378;
IWA6739	2B.2	50.2	wsnp_Ku_c23305_33210628	2B	76817723	chr2B:76817723;
IWA6740	2B.2	50.2	wsnp_Ku_c23305_33210841	2B	76818069	chr2B:76818069;chr2D:49197321;
IWB36769	2B.2	50.2	Jagger_c8098_88	2B	76916706	chr2B:76916706;
IWB41771	2B.2	50.2	Kukri_c17483_568	2B	76922117	chr2B:76922117;
IWB60907	2B.2	50.2	RAC875_c8780_441	2B	76929459	chr2B:76929459;
IWB29747	2B.2	50.2	Excalibur_rep_c101660_546	2B	77172619	chr2B:77172619;
IWB69854	2B.2	50.2	Tdurum_contig29620_285	2B	77172888	chr2B:77172888;
IWB69853	2B.2	50.2	Tdurum_contig29620_207	2B	77172966	chr2B:77172966;
IWB69852	2B.2	50.2	Tdurum_contig29620_125	2B	77173048	chr2B:77173048;
IWB58259	2B.2	50.2	RAC875_c46516_443	2B	77174105	chr2A:51587441;chr2B:77174105;
IWB40861	2B.2	50.2	Kukri_c12616_353	2B	77174504	chr2B:77174504;chr2D:49881612;
IWB73250	2B.2	50.2	Tdurum_contig74936_264	2B	77290852	chr2B:77290852;
IWB73251	2B.2	50.2	Tdurum_contig74936_387	2B	77290975	chr2B:77290975;
IWB28586	2B.2	50.2	Excalibur_c7136_1260	2B	77781683	chr2B:77781683;
IWB28589	2B.2	50.2	Excalibur_c7136_823	2B	77783188	chr2B:77783188;
IWB28588	2B.2	50.2	Excalibur_c7136_799	2B	77783212	chr2B:77783212;
IWB67031	2B.2	50.2	Tdurum_contig11350_827	2B	77902878	chr2B:77902878;
IWB49878	2B.2	50.2	Kukri_rep_c69288_529	2B	87350805	chr2B:87350805;
IWB62513	2B.2	50.2	RAC875_rep_c119905_116	2B	87351774	chr2A:55944179;chr2B:87351774;
IWB28003	2B.2	50.2	Excalibur_c6097_2208	2B	87355011	chr2B:87355011;chr2D:55157816;
IWB60107	2B.2	50.2	RAC875_c6751_609	2B	89308426	chr2A:57852232;chr2B:89308426;chr2D:56244156;
IWB45402	2B.2	50.2	Kukri_c44_1476	2B	89313009	chr2B:89313009;
IWB46988	2B.2	50.2	Kukri_c62277_80	2B	89315220	chr2A:57858969;chr2B:89315220;chr2D:56250623;
IWB54831	2B.2	50.2	RAC875_c19409_300	2B	89556706	chr2B:89556706;chr2D:56582349;
IWB57468	2B.2	50.2	RAC875_c38941_230	NA	NA	chr4B:97057143;chr6B:117906515;
IWB47405	2B.2	50.2	Kukri_c67627_393	NA	NA	chr2D:48566001;
IWB46810	2B.2	50.2	Kukri_c59585_560	NA	NA	chr2A:48862490;chr2D:45535759;
IWB66020	2B.2	50.2	TA005827-0874	NA	NA	chr2A:51567656;
IWB40862	2B.2	50.2	Kukri_c12616_844	NA	NA	chr2D:49882642;
IWB43459	2B.2	50.2	Kukri_c27574_725	NA	NA	chr2D:48033309;
IWB16695	2B.2	50.2	D_contig36671_269	NA	NA	chr2D:48032705;
IWB68807	2B.2	50.2	Tdurum_contig19415_271	NA	NA	chr3A:148603713;
IWB27355	2B.2	50.2	Excalibur_c53027_323	NA	NA	chr2A:51564152;
IWB60831	2B.2	51	RAC875_c86069_65	2B	91547558	chr2B:91547558;
IWB7781	2B.2	51	BS00030497_51	2B	91547952	chr2B:91547952;
IWB31001	2B.2	51	Excalibur_rep_c68899_1400	2B	91836588	chr2B:91836588;
IWB39832	2B.2	51	Ku_c68678_924	2B	91837050	chr2B:91837050;
IWB7346	2B.2	52.5	BS00022966_51	2B	92996902	chr2B:92996902;
IWB36124	2B.2	52.5	IACX6223	2B	93409767	chr2B:93409767;
IWB72894	2B.2	52.5	Tdurum_contig62458_179	2B	94033158	chr2B:94033158;
IWB72760	2B.2	52.5	Tdurum_contig60978_352	2B	94192783	chr2B:94192783;
IWB7481	2B.2	52.5	BS00023221_51	2B	94199666	chr2B:94199666;
IWB10024	2B.2	52.5	BS00067337_51	2B	97188902	chr2B:97188902;
IWB70147	2B.2	52.5	Tdurum_contig30989_79	2B	97189814	chr2B:97189814;
IWB2338	2B.2	52.5	BobWhite_c30112_275	2B	97441940	chr2B:97441940;
IWB3877	2B.2	52.5	BobWhite_c5511_323	2B	97952872	chr2B:97952872;
IWB41315	2B.2	52.5	Kukri_c15043_326	2B	98298394	chr2B:98298394;chr2D:62595869;
IWB72685	2B.2	52.5	Tdurum_contig59780_988	2B	98365757	chr2B:98365757;
IWB8332	2B.2	52.5	BS00043099_51	2B	99756510	chr2B:99756510;
IWA5818	2B.2	52.5	wsnp_JD_c12687_12877994	2B	99759678	chr2B:99759678;
IWA4673	2B.2	52.5	wsnp_Ex_c741_1456698	2B	99760903	chr2B:99760903;
IWB74841	2B.2	52.5	tplb0045o20_1168	2B	99760903	chr2B:99760903;chr2D:63693637;
IWB74844	2B.2	52.5	tplb0045o20_699	2B	99765448	chr2A:65357950;chr2B:99765448;chr2D:63697879;
IWB54201	2B.2	52.5	RAC875_c16009_223	2B	99765505	chr2A:65358007;chr2B:99765505;chr2D:63697936;
IWB7738	2B.2	52.5	BS00029713_51	2B	99773056	chr2B:99773056;
IWB8125	2B.2	52.5	BS00038217_51	2B	99961084	chr2B:99961084;
IWB26449	2B.2	52.5	Excalibur_c43482_141	2B	100088851	chr2B:100088851;
IWB68550	2B.2	52.5	Tdurum_contig1653_190	2B	100095144	chr2B:100095144;
IWB70581	2B.2	52.5	Tdurum_contig36804_98	2B	101524797	chr2B:101524797;chr2B:101537307;
IWB70580	2B.2	52.5	Tdurum_contig36804_220	2B	101524919	chr2B:101524919;chr2B:101537429;
IWB56798	2B.2	52.5	RAC875_c3302_1411	2B	102977102	chr2B:102977102;
IWA4135	2B.2	52.5	wsnp_Ex_c5239_9272511	2B	102977549	chr2B:102977549;
IWB72915	2B.2	52.5	Tdurum_contig62852_538	2B	104063791	chr2A:67069056;chr2B:104063791;
IWB24312	2B.2	52.5	Excalibur_c25430_183	2B	104063845	chr2B:104063845;
IWB72916	2B.2	52.5	Tdurum_contig62852_592	2B	104063845	chr2B:104063845;
IWB24889	2B.2	52.5	Excalibur_c29769_81	NA	NA	chr3A:662597671;
IWB46777	2B.2	52.5	Kukri_c5904_80	NA	NA	chr2A:66580923;
IWB2380	2B.2	52.5	BobWhite_c30622_180	NA	NA	chr6B:129303374;
IWB22043	2B.2	52.5	Excalibur_c12135_100	NA	NA	chr2A:63137301;
IWA5392	2B.2	53.2	wsnp_Ex_rep_c67391_65971023	2B	104237305	chr2B:104237305;
IWB73495	2B.2	53.2	Tdurum_contig81323_291	2B	104237413	chr2B:104237413;
IWB11072	2B.2	53.2	BS00079213_51	2B	104237413	chr2B:104237413;
IWB73126	2B.2	53.2	Tdurum_contig68806_537	2B	104578573	chr2B:104578573;
IWB12205	2B.2	53.2	BS00103461_51	2B	104580548	chr2B:104580548;
IWB12537	2B.2	53.2	BS00110442_51	2B	105696571	chr2B:105696571;chr2D:65563288;
IWB12514	2B.2	54.5	BS00110319_51	2B	105696571	chr2B:105696571;chr2D:65563288;
IWA6364	2B.2	55.5	wsnp_JG_c609_370792	2B	108903914	chr2B:108903914;
IWB26247	2B.2	55.5	Excalibur_c41536_808	2B	110479892	chr2B:110479892;
IWB23788	2B.2	56.2	Excalibur_c22315_894	2B	110481540	chr2B:110481540;chr2D:73101243;
IWB44076	2B.2	56.2	Kukri_c32247_293	2B	115608863	chr2B:115608863;chr2B:115613275;chr2B:115617720;chrUn:355250512;chrUn:358289096;chrUn:366725146;chrUn:387048151;
IWB55177	2B.2	56.2	RAC875_c21378_474	2B	116323220	chr2B:116323220;
IWB59396	2B.2	56.2	RAC875_c58652_80	2B	116323292	chr1B:478567273;chr2B:116323292;
IWB42993	2B.2	56.2	Kukri_c24586_923	2B	116324280	chr2B:116324280;
IWA3329	2B.2	56.2	wsnp_Ex_c31274_40086873	2B	117618444	chr2B:117618444;chr2D:76541065;
IWA5916	2B.2	56.2	wsnp_JD_c20720_18369335	2B	117618802	chr2B:117618802;
IWB32088	2B.2	56.2	GENE-0767_62	2B	117620063	chr2B:117620063;
IWB51809	2B.2	56.2	Ra_c31463_148	2B	117876153	chr2B:117876153;
IWA7030	2B.2	56.2	wsnp_Ku_c4042_7375890	2B	118285364	chr2B:118285364;
IWB39369	2B.2	56.2	Ku_c4042_1178	2B	118286952	chr2B:118286952;
IWB39370	2B.2	56.2	Ku_c4042_576	2B	118287554	chr2B:118287554;
IWA3080	2B.2	56.2	wsnp_Ex_c269_517710	2B	118692757	chr2A:77755995;chr2B:118692757;
IWA3081	2B.2	56.2	wsnp_Ex_c269_518324	2B	118693557	chr2B:118693557;
IWB73426	2B.2	56.2	Tdurum_contig77602_931	2B	120589912	chr2B:120589912;
IWB49035	2B.2	56.2	Kukri_rep_c104810_341	2B	121357812	chr2A:78342579;chr2B:121357812;
IWB4951	2B.2	56.2	BobWhite_rep_c51373_453	2B	121367430	chr2B:121367430;
IWA5560	2B.2	56.2	wsnp_Ex_rep_c68704_67559626	2B	121368547	chr2B:121368547;
IWB53857	2B.2	56.2	RAC875_c14076_287	2B	121368547	chr2A:78331376;chr2B:121368547;
IWA762	2B.2	56.2	wsnp_CAP11_c3947_1866837	2B	121370808	chr2B:121370808;
IWB5826	2B.2	56.2	BS00003404_51	2B	121370808	chr2B:121370808;
IWA763	2B.2	56.2	wsnp_CAP11_c3947_1867089	2B	121371060	chr2B:121371060;
IWB7111	2B.2	56.2	BS00022486_51	2B	121371060	chr2B:121371060;
IWA2557	2B.2	56.2	wsnp_Ex_c20786_29875033	2B	121677036	chr2B:121677036;
IWA3824	2B.2	56.2	wsnp_Ex_c42316_48926687	2B	122756813	chr2B:122756813;
IWB34564	2B.2	56.2	IAAV2480	NA	NA	chr2D:77131618;
IWB3002	2B.2	56.2	BobWhite_c38833_197	NA	NA	chr2D:76653013;
IWB42880	2B.2	57	Kukri_c2387_2011	2B	122265599	chr2B:122265599;
IWB37019	2B.2	57	JD_c14855_506	2B	122265753	chr2B:122265753;
IWB38875	2B.2	57	Ku_c2387_1855	2B	122265755	chr2B:122265755;
IWB6599	2B.2	57	BS00014345_51	2B	122267555	chr2B:122267555;
IWB35614	2B.2	57	IAAV980	2B	122697195	chr2B:122697195;
IWA1665	2B.2	57	wsnp_Ex_c12671_20140295	2B	122754855	chr2B:122754855;
IWA1664	2B.2	57	wsnp_Ex_c12671_20140014	2B	122755136	chr2B:122755136;
IWB32	2B.2	57	BobWhite_c10238_127	2B	122756813	chr2A:79333322;chr2B:122756813;chr2D:79068053;
IWB7348	2B.2	57	BS00022969_51	2B	123062357	chr2B:123062357;
IWB11285	2B.2	57	BS00083078_51	2B	131130470	chr2B:131130470;
IWA4531	2B.2	57	wsnp_Ex_c6537_11338763	2B	131571965	chr2B:131571965;
IWA1114	2B.2	57	wsnp_CAP7_rep_c12606_5316797	2B	131573924	chr2B:131573924;
IWB73921	2B.2	57	Tdurum_contig94806_361	2B	134090349	chr2B:134090349;
IWB9085	2B.2	57.8	BS00063577_51	2B	132518531	chr2B:132518531;
IWB58034	2B.2	57.8	RAC875_c4430_2213	2B	133011308	chr2A:81755270;chr2B:133011308;chr2D:81301460;
IWB52416	2B.2	57.8	Ra_c6728_590	2B	134090349	chr2B:134090349;
IWB60585	2B.2	58.5	RAC875_c79857_301	2B	135007973	chr2B:135007973;
IWB50813	2B.2	58.5	Ra_c106376_879	2B	135100851	chr2B:135100851;
IWB32009	2B.2	58.5	GENE-0652_360	2B	135693053	chr2B:135693053;
IWB29853	2B.2	58.5	Excalibur_rep_c102657_575	2B	136154805	chr2B:136154805;
IWB56098	2B.2	58.5	RAC875_c27716_720	2B	139802261	chr2B:139802261;
IWB47512	2B.2	58.5	Kukri_c7139_6288	2B	139805687	chr2A:87445776;chr2B:139805687;chr2D:87248015;
IWA5377	2B.2	58.5	wsnp_Ex_rep_c67257_65786614	2B	139816393	chr2B:139816393;
IWB1575	2B.2	58.5	BobWhite_c22301_230	2B	140764569	chr2A:87877818;chr2B:140764569;chr2D:87735578;
IWB60825	2B.2	58.5	RAC875_c85927_269	2B	140766536	chr2A:87880525;chr2B:140766536;chr2D:87737506;
IWB53499	2B.2	58.5	RAC875_c12191_77	2B	140772477	chr2B:140772477;
IWB46325	2B.2	58.5	Kukri_c53318_204	2B	140772677	chr2B:140772677;chr2D:87738521;
IWB7334	2B.2	58.5	BS00022944_51	2B	140775148	chr2B:140775148;
IWB12056	2B.2	58.5	BS00099097_51	2B	140775160	chr2B:140775160;
IWB47399	2B.2	58.5	Kukri_c67546_342	2B	140777083	chr2A:87884564;chr2B:140777083;
IWB22853	2B.2	58.5	Excalibur_c16798_281	2B	140844435	chr2B:140844435;chr2D:87753636;
IWB44975	2B.2	58.5	Kukri_c39968_221	2B	140845993	chr2A:88011705;chr2B:140845993;
IWB7335	2B.2	58.5	BS00022949_51	2B	140850052	chr2B:140850052;
IWB12063	2B.2	58.5	BS00099361_51	2B	140850078	chr2B:140850078;
IWB63625	2B.2	58.5	RFL_Contig1385_326	2B	141559396	chr2B:141559396;
IWB63624	2B.2	58.5	RFL_Contig1385_1575	2B	141564719	chr2B:141564719;
IWB11184	2B.2	58.5	BS00081406_51	2B	142446104	chr2B:142446104;
IWB7069	2B.2	58.5	BS00022417_51	2B	142446212	chr2B:142446212;
IWB33921	2B.2	58.5	GENE-4359_102	2B	144432957	chr2B:144432957;
IWB37206	2B.2	58.5	JD_c2280_91	2B	144603034	chr2B:144603034;
IWA7076	2B.2	58.5	wsnp_Ku_c4507_8157580	2B	144654636	chr2B:144654636;
IWA1010	2B.2	58.5	wsnp_CAP12_rep_c4678_2134259	2B	146634773	chr2B:146634773;
IWA429	2B.2	58.5	wsnp_BF202681B_Ta_2_2	2B	146636945	chr2B:146636945;
IWA1204	2B.2	58.5	wsnp_CAP8_c630_456418	2B	146661213	chr2B:146661213;
IWB48352	2B.2	58.5	Kukri_c9387_372	2B	146717673	chr2B:146717673;
IWB51418	2B.2	58.5	Ra_c2110_1660	2B	146732976	chr2B:146732976;
IWB51419	2B.2	58.5	Ra_c2110_494	2B	146735843	chr2B:146735843;chr2D:94874669;
IWB55126	2B.2	58.5	RAC875_c2110_117	2B	146736220	chr2B:146736220;
IWB27957	2B.2	58.5	Excalibur_c60347_56	2B	146772510	chr2B:146772510;chr2B:146901382;
IWB53866	2B.2	58.5	RAC875_c14105_66	2B	146773467	chr2B:146773467;chr2B:146902211;
IWA5240	2B.2	58.5	wsnp_Ex_rep_c66448_64683704	2B	146913307	chr2B:146913307;
IWB35158	2B.2	58.5	IAAV6156	2B	148239846	chr2B:148239846;
IWA3127	2B.2	58.5	wsnp_Ex_c27867_37030229	2B	148240626	chr2B:148240626;
IWB63570	2B.2	58.5	RFL_Contig1139_817	2B	148589581	chr2B:148589581;
IWB38081	2B.2	58.5	Ku_c103035_323	2B	149842992	chr2B:149842992;
IWB66885	2B.2	58.5	Tdurum_contig10994_617	2B	150607850	chr2B:150607850;
IWA1763	2B.2	58.5	wsnp_Ex_c13351_21042379	2B	150707767	chr2B:150707767;
IWB74064	2B.2	58.5	Tdurum_contig99313_288	2B	150882517	chr2B:150882517;
IWB63655	2B.2	58.5	RFL_Contig1483_1765	2B	151644876	chr2B:151644876;
IWB29827	2B.2	58.5	Excalibur_rep_c102397_253	2B	151908116	chr2B:151908116;chr2B:152158015;
IWB4196	2B.2	58.5	BobWhite_c662_148	2B	152569080	chr2B:152569080;
IWB72906	2B.2	58.5	Tdurum_contig62595_466	2B	152569582	chr2B:152569582;
IWB68715	2B.2	58.5	Tdurum_contig18197_86	2B	152712540	chr2B:152712540;
IWB11527	2B.2	58.5	BS00087793_51	2B	153223664	chr2B:153223664;
IWB73834	2B.2	58.5	Tdurum_contig92963_204	2B	153223758	chr2B:153223758;
IWA6509	2B.2	58.5	wsnp_Ku_c13905_22034406	2B	153223758	chr2B:153223758;
IWB74443	2B.2	58.5	tplb0031k24_254	2B	153227086	chr2B:153227086;
IWA7661	2B.2	58.5	wsnp_Ra_c16822_25566950	2B	153762119	chr2B:153762119;
IWB58343	2B.2	58.5	RAC875_c47353_350	2B	153859877	chr2B:153859877;
IWB7331	2B.2	58.5	BS00022940_51	NA	NA	chrUn:17383933;
IWB53925	2B.2	58.5	RAC875_c14420_100	NA	NA	chr2A:87884175;
IWB35020	2B.2	58.5	IAAV539	NA	NA	chr2A:97842216;
IWB34771	2B.2	58.5	IAAV3789	NA	NA	chr2A:87881012;
IWB32296	2B.2	58.5	GENE-1196_146	NA	NA	chr2A:92311801;
IWB17890	2B.2	58.5	D_GA8KES402HPK9H_258	NA	NA	chr2D:102542126;
IWB54123	2B.2	58.5	RAC875_c15649_1101	NA	NA	chr2A:89488343;chr2D:89873419;
IWB33642	2B.2	58.5	GENE-3867_1133	NA	NA	chr2A:89163997;
IWB35295	2B.2	58.5	IAAV7129	NA	NA	chr2D:98268204;
IWB16217	2B.2	58.5	D_contig25212_98	NA	NA	chr2A:84940132;chr2D:83931269;
IWB74180	2B.2	58.5	tplb0024f11_1009	NA	NA	chr2A:88281792;chr2D:87807106;
IWB2285	2B.2	58.5	BobWhite_c29572_73	NA	NA	chr2A:87443619;chr2D:87245859;
IWB28515	2B.2	58.5	Excalibur_c6876_560	NA	NA	chr6B:76003299;
IWB28514	2B.2	58.5	Excalibur_c6876_523	NA	NA	chr6B:76003262;
IWB3454	2B.2	58.5	BobWhite_c45336_130	NA	NA	chr2A:84939910;chr2D:83931046;
IWB56586	2B.2	58.5	RAC875_c31252_138	NA	NA	chr2A:88670849;chr2D:88293673;
IWB22852	2B.2	58.5	Excalibur_c16798_244	NA	NA	chr2A:88009592;
IWA2624	2B.2	58.5	wsnp_Ex_c2153_4043746	NA	NA	chr2A:87452205;chr2D:87254462;
IWA6838	2B.2	59.3	wsnp_Ku_c28266_38201643	2B	139814855	chr2B:139814855;
IWB51420	2B.2	59.3	Ra_c2110_805	2B	146734940	chr2B:146734940;
IWB3455	2B.2	59.3	BobWhite_c45336_321	NA	NA	chr2A:84940954;
IWB34613	2B.2	59.3	IAAV2784	NA	NA	chr2A:88009592;
IWB73197	2B.2	60.8	Tdurum_contig71387_65	2B	152175265	chr2B:152175265;
IWB47487	2B.2	62.3	Kukri_c6973_344	2B	154251253	chr2B:154251253;
IWB39220	2B.2	62.3	Ku_c34010_1016	2B	154719959	chr2B:154719959;
IWB44610	2B.2	62.3	Kukri_c36783_91	2B	154985322	chr2A:102685812;chr2B:154985322;
IWB41367	2B.2	62.3	Kukri_c15359_254	2B	156591394	chr2B:156591394;
IWB73367	2B.2	62.3	Tdurum_contig76426_861	2B	156593851	chr2B:156593851;
IWB27174	2B.2	63	Excalibur_c5079_170	2B	157640837	chr2A:103729627;chr2B:157640837;chr2D:107402238;
IWA10	2B.2	63	wsnp_BE399688B_Ta_2_1	2B	158432170	chr2B:158432170;
IWB29391	2B.2	63	Excalibur_c9248_771	2B	158618852	chr2B:158618852;
IWA4894	2B.2	63	wsnp_Ex_c9248_15372536	2B	158618930	chr2B:158618930;
IWB11750	2B.2	63	BS00092273_51	2B	158622283	chr2A:104874112;chr2B:158622283;
IWA3924	2B.2	63	wsnp_Ex_c45094_50985067	2B	158643785	chr2B:158643785;
IWB32441	2B.2	63	GENE-1389_59	2B	159207015	chr2B:159207015;chr2D:109700825;
IWB32439	2B.2	63	GENE-1389_396	2B	159207101	chr2B:159207101;chr2D:109700911;
IWB30179	2B.2	63	Excalibur_rep_c106124_239	2B	159207418	chr2B:159207418;
IWB42613	2B.2	63	Kukri_c22200_1171	NA	NA	chr2D:109702523;
IWB32069	2B.2	64.5	GENE-0724_612	2B	160904114	chr2B:160904114;
IWB60513	2B.2	64.5	RAC875_c7827_218	2B	161468676	chr2A:111437456;chr2B:161468676;chr2D:111347520;
IWB8294	2B.2	64.5	BS00041921_51	2B	162928030	chr2B:162928030;
IWB10440	2B.2	64.5	BS00070091_51	2B	163714341	chr2B:163714341;
IWA2674	2B.2	64.5	wsnp_Ex_c22018_31193171	2B	164088649	chr2B:164088649;
IWB8253	2B.2	64.5	BS00040959_51	2B	164088976	chr2B:164088976;
IWB8031	2B.2	64.5	BS00035894_51	2B	164107334	chr2B:164107334;
IWA905	2B.2	64.5	wsnp_CAP11_rep_c9018_3888047	2B	165115459	chr2B:165115459;
IWA5830	2B.2	64.5	wsnp_JD_c13359_13373795	2B	165115668	chr2B:165115668;
IWB9332	2B.2	64.5	BS00064626_51	2B	165117895	chr2B:165117895;
IWB29077	2B.2	65.3	Excalibur_c83705_247	2B	166041464	chr2B:166041464;chr2D:115579807;
IWB56730	2B.2	65.3	RAC875_c32503_134	2B	167469340	chr2B:167469340;
IWB56731	2B.2	65.3	RAC875_c32503_241	2B	167469447	chr2B:167469447;
IWB7856	2B.2	65.3	BS00031814_51	2B	167798344	chr2B:167798344;
IWB34879	2B.2	65.3	IAAV4497	2B	167798344	chr2B:167798344;
IWB46352	2B.2	65.3	Kukri_c53629_239	2B	168610742	chr2B:168610742;
IWB34490	2B.2	65.3	IAAV2018	2B	168622535	chr2B:168622535;
IWB22846	2B.2	65.3	Excalibur_c16743_171	2B	170392352	chr2A:120467149;chr2B:170392352;chr2D:118556728;
IWB48765	2B.2	65.3	Kukri_rep_c102367_278	2B	171024930	chr2B:171024930;
IWB4334	2B.2	65.3	BobWhite_c7390_286	2B	171792390	chr2B:171792390;
IWA2980	2B.2	65.3	wsnp_Ex_c2560_4764402	2B	171792390	chr2B:171792390;
IWB25651	2B.2	65.3	Excalibur_c35936_145	2B	172000548	chr2B:172000548;
IWA4388	2B.2	65.3	wsnp_Ex_c5943_10422207	2B	172890858	chr2B:172890858;chr2D:120093322;
IWA4303	2B.2	65.3	wsnp_Ex_c56417_58543388	2B	174343718	chr2B:174343718;
IWA4304	2B.2	65.3	wsnp_Ex_c56417_58543664	2B	174344336	chr2B:174344336;
IWA2151	2B.2	65.3	wsnp_Ex_c16582_25102216	2B	174345668	chr2B:174345668;
IWB54344	2B.2	65.3	RAC875_c16697_1415	2B	174394261	chr2B:174394261;
IWB45219	2B.2	65.3	Kukri_c42244_809	2B	174930204	chr2B:174930204;
IWB34469	2B.2	65.3	IAAV1903	2B	176294708	chr2B:176294708;
IWB39509	2B.2	66.8	Ku_c4777_2494	2B	185760745	chr2B:185760745;
IWB9381	2B.2	66.8	BS00064851_51	2B	188834804	chr2B:188834804;
IWA5149	2B.2	66.8	wsnp_Ex_rep_c106085_90293854	2B	189594754	chr2B:189594754;
IWA4983	2B.2	66.8	wsnp_Ex_c9935_16358436	2B	189603319	chr2B:189603319;
IWA6875	2B.2	66.8	wsnp_Ku_c3042_5706318	2B	189603525	chr2B:189603525;
IWB7968	2B.2	66.8	BS00034315_51	2B	189603683	chr2B:189603683;
IWA2977	2B.2	66.8	wsnp_Ex_c2557_4761174	2B	189603983	chr2B:189603983;
IWA6819	2B.2	66.8	wsnp_Ku_c2725_5163093	2B	189617129	chr2B:189617129;
IWB36170	2B.2	66.8	IACX6743	2B	189617131	chr2B:189617131;
IWA6818	2B.2	66.8	wsnp_Ku_c2725_5163091	2B	189617131	chr2B:189617131;
IWB29808	2B.2	66.8	Excalibur_rep_c102216_253	2B	189619259	chr2B:189619259;chr2D:133256264;
IWA7951	2B.2	66.8	wsnp_Ra_c46023_52004149	2B	189619259	chr2B:189619259;chr2D:133256264;
IWB58207	2B.2	66.8	RAC875_c46023_492	2B	189619966	chr2B:189619966;chr2D:133256971;
IWA5059	2B.2	66.8	wsnp_Ex_rep_c102216_87433489	2B	189619966	chr2B:189619966;chr2D:133256971;
IWB21403	2B.2	66.8	Ex_c8832_2521	2B	190015995	chr2B:190015995;
IWA3213	2B.2	66.8	wsnp_Ex_c29108_38173309	2B	190018048	chr2B:190018048;
IWA1059	2B.2	66.8	wsnp_CAP7_c2233_1085003	2B	190658482	chr2B:190658482;
IWB34350	2B.2	66.8	IAAV1296	2B	190658482	chr2B:190658482;
IWB19870	2B.2	66.8	Ex_c14771_392	2B	191734530	chr1B:306666782;chr2B:191734530;chr5A:112139517;chrUn:283594592;
IWA6476	2B.2	66.8	wsnp_Ku_c12900_20727771	2B	191752438	chr2B:191752438;
IWB40922	2B.2	66.8	Kukri_c12900_270	2B	191752685	chr2B:191752685;
IWA3657	2B.2	66.8	wsnp_Ex_c38739_46196393	2B	192364390	chr2B:192364390;
IWA439	2B.2	66.8	wsnp_BF291736B_Ta_1_1	2B	192440604	chr2B:192440604;
IWB58274	2B.2	66.8	RAC875_c46735_674	2B	209439960	chr2B:209439960;chr5B:704598206;
IWB30276	2B.2	66.8	Excalibur_rep_c107558_367	NA	NA	chr2D:133752263;
IWB22823	2B.2	66.8	Excalibur_c16646_1254	NA	NA	chr2A:142316634;chr2D:134474119;
IWB36818	2B.2	67.5	Jagger_c9472_305	2B	195664018	chr2B:195664018;
IWB8102	2B.2	67.5	BS00037345_51	2B	202484318	chr2B:202484318;chr2D:144444030;
IWB22675	2B.2	67.5	Excalibur_c15696_1280	2B	202740028	chr2B:202740028;chr2D:144993183;
IWB9720	2B.2	67.5	BS00066119_51	2B	202744081	chr2B:202744081;
IWB54447	2B.2	67.5	RAC875_c17331_129	2B	202917822	chr2B:202917822;
IWB39776	2B.2	67.5	Ku_c6546_718	2B	206752112	chr2B:206752112;
IWB58269	2B.2	67.5	RAC875_c46661_184	2B	209253010	chr2B:209253010;
IWB4425	2B.2	67.5	BobWhite_c8113_532	2B	210259697	chr2B:210259697;
IWA4605	2B.2	67.5	wsnp_Ex_c7003_12065642	2B	210259697	chr2B:210259697;
IWB65445	2B.2	67.5	TA001732-0977	2B	210259866	chr2B:210259866;chr2D:152021046;
IWB9584	2B.2	67.5	BS00065558_51	2B	210455799	chr2B:210455799;
IWB6017	2B.2	67.5	BS00007901_51	2B	210456428	chr2B:210456428;
IWA776	2B.2	67.5	wsnp_CAP11_c5474_2542512	2B	210652110	chr2B:210652110;
IWB14239	2B.2	67.5	CAP7_c7349_21	2B	210652110	chr2B:210652110;
IWA1239	2B.2	67.5	wsnp_CAP8_rep_c6230_2943068	2B	210652215	chr2B:210652215;
IWA771	2B.2	67.5	wsnp_CAP11_c5240_2436441	2B	210652215	chr2B:210652215;
IWA1130	2B.2	67.5	wsnp_CAP7_rep_c7349_3284058	2B	210652215	chr2B:210652215;
IWA1229	2B.2	67.5	wsnp_CAP8_rep_c4147_2032009	2B	210652215	chr2B:210652215;
IWA777	2B.2	67.5	wsnp_CAP11_c5474_2542616	2B	210652215	chr2B:210652215;
IWA4100	2B.2	67.5	wsnp_Ex_c51352_55323092	2B	211528920	chr2B:211528920;
IWA5436	2B.2	67.5	wsnp_Ex_rep_c67671_66332423	2B	211534579	chr2B:211534579;
IWB4546	2B.2	67.5	BobWhite_c892_73	2B	211535314	chr2B:211535314;
IWB32287	2B.2	67.5	GENE-1181_231	NA	NA	chr2A:151263841;
IWB65990	2B.2	68.2	TA005606-1282	2B	212297743	chr2B:212297743;
IWB23294	2B.2	68.2	Excalibur_c19344_137	2B	227080990	chr2B:227080990;
IWB45905	2B.2	69.7	Kukri_c48787_108	2B	246953552	chr2B:246953552;
IWB27948	2B.2	69.7	Excalibur_c60255_451	2B	251373109	chr2B:251373109;
IWB51598	2B.2	69.7	Ra_c2527_1124	2B	314764111	chr2B:314764111;
IWB23969	2B.2	69.7	Excalibur_c23435_228	2B	320937074	chr2B:320937074;
IWB56047	2B.2	69.7	RAC875_c27297_2153	2B	385193677	chr2B:385193677;
IWA389	2B.2	69.7	wsnp_BE604861B_Ta_2_1	2B	439770415	chr2B:439770415;
IWA5255	2B.2	69.7	wsnp_Ex_rep_c66524_64799194	2B	441860469	chr2B:441860469;
IWB1814	2B.2	70.5	BobWhite_c2423_99	2B	384035650	chr2B:384035650;
IWB57576	2B.2	70.5	RAC875_c400_3378	2B	412665844	chr2B:412665844;chr2B:412719535;
IWB57574	2B.2	70.5	RAC875_c400_2722	2B	412718879	chr2B:412718879;chr7B:669137788;
IWB57846	2B.2	70.5	RAC875_c4247_261	2B	438932737	chr2B:438932737;chr2D:369379367;
IWB36728	2B.2	70.5	Jagger_c7212_85	2B	439223209	chr2A:500529738;chr2B:439223209;
IWA2184	2B.2	70.5	wsnp_Ex_c16988_25586811	2B	439225260	chr2B:439225260;
IWB34438	2B.2	70.5	IAAV1743	2B	439225260	chr2B:439225260;
IWB52349	2B.2	70.5	Ra_c6266_140	2B	440214909	chr2B:440214909;
IWB37213	2B.2	70.5	JD_c22970_858	2B	440214913	chr2B:440214913;
IWB52348	2B.2	70.5	Ra_c6266_136	2B	440214913	chr2B:440214913;
IWA5254	2B.2	70.5	wsnp_Ex_rep_c66524_64798744	2B	441861735	chr2B:441861735;chr2D:372274638;
IWB9833	2B.2	71.2	BS00066545_51	2B	452811220	chr2B:452811220;
IWB685	2B.2	71.2	BobWhite_c14686_86	2B	463771117	chr2B:463771117;
IWB64813	2B.2	71.2	RFL_Contig4849_702	2B	464290358	chr2B:464290358;
IWB39516	2B.2	71.2	Ku_c4813_494	2B	473776713	chr2B:473776713;
IWB40211	2B.2	71.2	Kukri_c10017_833	NA	NA	chr4B:250812386;chr5B:44877929;chr6A:449833146;
IWB5535	2B.2	75.2	BobWhite_rep_c65190_72	2B	513497475	chr2A:551719944;chr2B:513497475;
IWB32588	2B.2	79.3	GENE-1667_528	2B	546424815	chr2B:546424815;
IWB26325	2B.2	79.3	Excalibur_c42364_134	2B	546588954	chr2B:546588954;
IWB29112	2B.2	79.3	Excalibur_c84741_99	2B	547095911	chr2B:547095911;
IWB73809	2B.2	79.3	Tdurum_contig92604_368	2B	547096011	chr2B:547096011;
IWB62622	2B.2	80.4	RAC875_rep_c69892_151	2B	555322758	chr2B:555322758;
IWB29525	2B.2	80.4	Excalibur_c9580_1142	2B	556685795	chr2B:556685795;
IWB62718	2B.2	80.4	RAC875_rep_c70705_84	NA	NA	chr2D:474503846;
IWB71484	2B.2	80.4	Tdurum_contig44075_1141	NA	NA	chr2D:474503846;
IWB46098	2B.2	81.5	Kukri_c50842_573	2B	564233222	chr2A:623942017;chr2B:564233222;chr2D:481052203;
IWB68043	2B.2	81.5	Tdurum_contig13653_255	2B	564234672	chr2B:564234672;chr2D:481053658;
IWB65792	2B.2	81.5	TA004152-0921	2B	564234728	chr2A:623943517;chr2B:564234728;chr2D:481053714;
IWB35658	2B.2	81.5	IACX11084	2B	564874571	chr2B:564874571;
IWB21895	2B.2	81.5	Excalibur_c114791_328	2B	564921622	chr2B:564921622;
IWB33744	2B.2	81.5	GENE-4029_80	NA	NA	chr2A:623943330;
IWB30756	2B.2	83.5	Excalibur_rep_c66577_159	2B	572591318	chr2A:632627599;chr2B:572591318;chr2D:488234720;
IWB28529	2B.2	83.5	Excalibur_c6922_1393	2B	573200420	chr2B:573200420;
IWA1488	2B.2	83.5	wsnp_Ex_c114_229879	2B	580020087	chr2B:580020087;
IWB73022	2B.2	83.5	Tdurum_contig65349_140	2B	622918545	chr2B:622918545;
IWB72410	2B.2	83.5	Tdurum_contig54925_358	2B	637574294	chr2B:637574294;
IWB11689	2B.2	85.7	BS00091068_51	2B	593658786	chr2B:593658786;
[truncated: 5,240 more rows]
