# Supplementary material for: Identification of a candidate gene for a QTL for spikelet number per spike on wheat chromosome arm 7AL by high-resolution genetic mapping
Source: Theor Appl Genet. 2019 Jun 28;132(9):2689–705. doi: 10.1007/s00122-019-03382-5 (PMC6708044; doi:10.1007/s00122-019-03382-5)
Supplement: Supplementary file 3 — Supplementary file3 (XLSX 22 kb) [file 122_2019_3382_MOESM3_ESM.xlsx]

## Sheet: BxR HR mapping
Marker Name	Physical Position	Marker Type	Primer ID	Primer Seq	Tm	Conditions
IWB713	670767494	KASP	IWB713_A	GAAGGTGACCAAGTTCATGCTactactgaagcgggtccaaT	55	94˚C 15 min; 94˚C 20 s, 65-55˚C touch down 1 min (drop 1˚C per cycle), 10 cycles; 94˚C 20 s, 55˚C 1 min, 30 cycles; 12˚C forever
			IWB713_B	GAAGGTCGGAGTCAACGGATTactactgaagcgggtccaaC
			IWB713_COMMON	tttccgcaaccgtcagactc
IWB38282	671466914	KASP	IWB38282_A	GAAGGTGACCAAGTTCATGCTgttcTtgcaatcttcGgcaA	55	94˚C 15 min; 94˚C 20 s, 65-55˚C touch down 1 min (drop 1˚C per cycle), 10 cycles; 94˚C 20 s, 55˚C 1 min, 30 cycles; 12˚C forever
			IWB38282_B	GAAGGTCGGAGTCAACGGATTgttcTtgcaatcttcGgcaG
			IWB38282_COMMON	ggtttcaaaagtggtcatcaaaC
IWA4911	671417256	KASP	IWA4911_A	GAAGGTGACCAAGTTCATGCTaagCgAaccttctgatgcT	55	94˚C 15 min; 94˚C 20 s, 65-55˚C touch down 1 min (drop 1˚C per cycle), 10 cycles; 94˚C 20 s, 55˚C 1 min, 30 cycles; 12˚C forever
			IWA4911_B	GAAGGTCGGAGTCAACGGATTaagCgAaccttctgatgcG
			IWA4911_COMMON	aatatgcttacccaactctgaaaaa
IWB6693	672032033	KASP	IWB6693_A	GAAGGTGACCAAGTTCATGCTtgtagagctgatggtgcgT	55	94˚C 15 min; 94˚C 20 s, 65-55˚C touch down 1 min (drop 1˚C per cycle), 10 cycles; 94˚C 20 s, 55˚C 1 min, 30 cycles; 12˚C forever
			IWB6693_B	GAAGGTCGGAGTCAACGGATTtgtagagctgatggtgcgC
			IWB6693_COMMON	gcgccgtctaccatgtctaT
7AL_8430	673126858	KASP	7AL_8430_A	GAAGGTGACCAAGTTCATGCTgtcaattgCtagattcaggtgttcT	57	94˚C 15 min; 94˚C 20 s, 65-57˚C touch down 1 min (drop 0.8˚C per cycle), 10 cycles; 94˚C 20 s, 57˚C 1 min, 30 cycles; 12˚C forever
			7AL_8430_B	GAAGGTCGGAGTCAACGGATTgtcaattgCtagattcaggtgttcC
			7AL_8430_COMMON	cgtggcaggagtccaagag
7AL_6666	673419048	KASP	7AL_6666_A	GAAGGTGACCAAGTTCATGCTgacaggaacgcgaacatggC	57	94˚C 15 min; 94˚C 20 s, 65-57˚C touch down 1 min (drop 0.8˚C per cycle), 10 cycles; 94˚C 20 s, 57˚C 1 min, 30 cycles; 12˚C forever
			7AL_6666_B	GAAGGTCGGAGTCAACGGATTgacaggaacgcgaacatggG
			7AL_6666_COMMON	cctcActcttccacgcTgaT
7AL_673779017	673779017	KASP	7AL_9017_A	GAAGGTGACCAAGTTCATGCTtcaggagggtgcaggtgaT	57	94˚C 15 min; 94˚C 20 s, 65-57˚C touch down 1 min (drop 0.8˚C per cycle), 10 cycles; 94˚C 20 s, 57˚C 1 min, 30 cycles; 12˚C forever
			7AL_9017_B	GAAGGTCGGAGTCAACGGATTtcaggagggtgcaggtgaC
			7AL_9017_C	gcctcgcagatgagacgac
7AL_8509	674015961	KASP	7AL_8509_A	GAAGGTGACCAAGTTCATGCTcggtgagaacaaacgatcggtA	57	94˚C 15 min; 94˚C 20 s, 65-57˚C touch down 1 min (drop 0.8˚C per cycle), 10 cycles; 94˚C 20 s, 57˚C 1 min, 30 cycles; 12˚C forever
			7AL_8509_B	GAAGGTCGGAGTCAACGGATTcggtgagaacaaacgatcggtG
			7AL_8509_COMMON	cgtgatccatttcgctgctg
7AL_7012	674106327	KASP	7AL_7012_A	GAAGGTGACCAAGTTCATGCTtctgctaatctctcctgttatttcT	57	94˚C 15 min; 94˚C 20 s, 65-57˚C touch down 1 min (drop 0.8˚C per cycle), 10 cycles; 94˚C 20 s, 57˚C 1 min, 30 cycles; 12˚C forever
			7AL_7012_B	GAAGGTCGGAGTCAACGGATTtctgctaatctctcctgttatttcC
			7AL_7012_COMMON	ggctgtcgattgcatcaacc
7AL_5040	674139626	KASP	7AL_5040_A	GAAGGTGACCAAGTTCATGCTagatggtaccggtctgccA	57	94˚C 15 min; 94˚C 20 s, 65-57˚C touch down 1 min (drop 0.8˚C per cycle), 10 cycles; 94˚C 20 s, 57˚C 1 min, 30 cycles; 12˚C forever
			7AL_5040_B	GAAGGTCGGAGTCAACGGATTagatggtaccggtctgccG
			7AL_5040_C	tgaaatgtcCgaagTtgtggT
7AL_674272226	674272226	KASP	7AL_2226_A	GAAGGTCGGAGTCAACGGATTgctcctcagcgggttcctA	57	94˚C 15 min; 94˚C 20 s, 65-57˚C touch down 1 min (drop 0.8˚C per cycle), 10 cycles; 94˚C 20 s, 57˚C 1 min, 30 cycles; 12˚C forever
			7AL_2226_B	GAAGGTGACCAAGTTCATGCTgctcctcagcgggttcctC
			7AL_2226_COMMON	aagtcTggcgcAccggtC
IWA5913	674276906	KASP	IWA5913_A	GAAGGTGACCAAGTTCATGCTtagtggtacTcaacaacaaagatcA	57	94˚C 15 min; 94˚C 20 s, 65-57˚C touch down 1 min (drop 0.8˚C per cycle), 10 cycles; 94˚C 20 s, 57˚C 1 min, 30 cycles; 12˚C forever
			IWA5913_B	GAAGGTCGGAGTCAACGGATTtagtggtacTcaacaacaaagatcG
			IWA5913_COMMON	tgctaGggggcatgcatacaG
IWA7409	674279667	KASP	IWA7409_A	GAAGGTGACCAAGTTCATGCTgtgtcgtttcgctactagcT	57	94˚C 15 min; 94˚C 20 s, 65-57˚C touch down 1 min (drop 0.8˚C per cycle), 10 cycles; 94˚C 20 s, 57˚C 1 min, 30 cycles; 12˚C forever
			IWA7409_B	GAAGGTCGGAGTCAACGGATTgtgtcgtttcgctactagcC
			IWA7409_COMMON	gaaactgccagtgtgtgtgt
7AL_3338	675025713	KASP	7AL_3338_A	GAAGGTGACCAAGTTCATGCTaatcgttgtgttgggcttcC	57	94˚C 15 min; 94˚C 20 s, 65-57˚C touch down 1 min (drop 0.8˚C per cycle), 10 cycles; 94˚C 20 s, 57˚C 1 min, 30 cycles; 12˚C forever
			7AL_3338_B	GAAGGTCGGAGTCAACGGATTaatcgttgtgttgggcttcG
			7AL_3338_COMMON	tgtctagttcaacAgtccttccG
IWB53096	679896966	KASP	IWB53096_A	GAAGGTGACCAAGTTCATGCTacactttcgaccaaattTacCcaT	55	94˚C 15 min; 94˚C 20 s, 65-55˚C touch down 1 min (drop 1˚C per cycle), 10 cycles; 94˚C 20 s, 55˚C 1 min, 30 cycles; 12˚C forever
			IWB53096_B	GAAGGTCGGAGTCAACGGATTacactttcgaccaaattTacCcaC
			IWB53096_COMMON	ttccgggaccattttgcact

## Sheet: NxC HR mapping
Marker Name	Physical Position	Marker Type	Primer ID	Primer Seq	Tm	Conditions
IWB7435	671218901	KASP	SNP7435-C-FAM	gaaggtgaccaagttcatgctCTGAACTGAACTGAAGCCAGc	57	94˚C 15 min; 94˚C 20 s, 65-57˚C touch down 1 min (drop 0.8˚C per cycle), 10 cycles; 94˚C 20 s, 57˚C 1 min, 32 cycles; 20˚C 5 min
			SNP7435-T-HEX	gaaggtcggagtcaacggattCTGAACTGAACTGAAGCCAGt
			SNP7435-R	TCGCCAGGAAGCTTCAGGCC
IWB13913	672014103	KASP	SNP13913-C-FAM	gaaggtgaccaagttcatgctGTAATTTGGACAAGTGCGAc	57	94˚C 15 min; 94˚C 20 s, 65-57˚C touch down 1 min (drop 0.8˚C per cycle), 10 cycles; 94˚C 20 s, 57˚C 1 min, 32 cycles; 20˚C 5 min
			SNP13913-T-HEX	gaaggtcggagtcaacggattGTAATTTGGACAAGTGCGAt
			SNP13913-R	CTTCGATCATAGATTAGGATC
IWB6693	672032033	KASP	SNP6693-T-FAM	gaaggtgaccaagttcatgctGTTGTAGAGCTGATGGTGCGt	57	94˚C 15 min; 94˚C 20 s, 65-57˚C touch down 1 min (drop 0.8˚C per cycle), 10 cycles; 94˚C 20 s, 57˚C 1 min, 32 cycles; 20˚C 5 min
			SNP6693-C-HEX	gaaggtcggagtcaacggattGTTGTAGAGCTGATGGTGCGc
			SNP6693-R	GCGCCGTCTACCATGTCTAT
AX-110378997	672951125	KASP	AX-110378997-A-FAM	gaaggtgaccaagttcatgctATAAATGCAGTAATCTGCCa	57	94˚C 15 min; 94˚C 20 s, 65-57˚C touch down 1 min (drop 0.8˚C per cycle), 10 cycles; 94˚C 20 s, 57˚C 1 min, 32 cycles; 20˚C 5 min
			AX-110378997-G-HEX	gaaggtcggagtcaacggattATAAATGCAGTAATCTGCCg
			AX-110378997-R	GCATAGCGTTGAAACTTCATACAT
AX-111685929	673301623	KASP	AX-111685929-T-FAM	gaaggtgaccaagttcatgctAAGAAACAATCTCCATGGTt	57	94˚C 15 min; 94˚C 20 s, 65-57˚C touch down 1 min (drop 0.8˚C per cycle), 10 cycles; 94˚C 20 s, 57˚C 1 min, 32 cycles; 20˚C 5 min
			AX-111685929-G-HEX	gaaggtcggagtcaacggattAAGAAACAATCTCCATGGTg
			AX-111685929-R	TGCTTGCTACTAAACCCCACT
AX-111584820	673563100	KASP	AX-111584820-T-FAM	gaaggtgaccaagttcatgctGCTCAGCTGTGCTCCTAGAt	57	94˚C 15 min; 94˚C 20 s, 65-57˚C touch down 1 min (drop 0.8˚C per cycle), 10 cycles; 94˚C 20 s, 57˚C 1 min, 32 cycles; 20˚C 5 min
			AX-111584820-C-HEX	gaaggtcggagtcaacggattGCTCAGCTGTGCTCCTAGAc
			AX-111584820-R	TGAATCACTCAAACCAAACCA
AX-109397893	673854124	KASP	AX-109397893-A-FAM	gaaggtgaccaagttcatgctACAATCTCCATGGGTTGCa	57	94˚C 15 min; 94˚C 20 s, 65-57˚C touch down 1 min (drop 0.8˚C per cycle), 10 cycles; 94˚C 20 s, 57˚C 1 min, 32 cycles; 20˚C 5 min
			AX-109397893-G-HEX	gaaggtcggagtcaacggattACAATCTCCATGGGTTGCg
			AX-109397893-R	GCGGCAAGATTACTTCCAGT
AX-110518554	673873398	KASP	AX-110518554-G-FAM	gaaggtgaccaagttcatgctGTCTACGGGCGAAAAGATCg	57	94˚C 15 min; 94˚C 20 s, 65-57˚C touch down 1 min (drop 0.8˚C per cycle), 10 cycles; 94˚C 20 s, 57˚C 1 min, 32 cycles; 20˚C 5 min
			AX-110518554-A-HEX	gaaggtcggagtcaacggattGTCTACGGGCGAAAAGATCa
			AX-110518554-R	CCTCAGGGAGATGAGCTTAAAA
AX-111159341	674019191	KASP	AX-111159341-A-FAM	gaaggtgaccaagttcatgctAAGCATTTCCAACTTTGGAa	57	94˚C 15 min; 94˚C 20 s, 65-57˚C touch down 1 min (drop 0.8˚C per cycle), 10 cycles; 94˚C 20 s, 57˚C 1 min, 32 cycles; 20˚C 5 min
			AX-111159341-C-HEX	gaaggtcggagtcaacggattAAGCATTTCCAACTTTGGAc
			AX-111159341-R	CCCCTAGCTCTTTGGCTTTT
AX-109883892	674064965	KASP	AX-109883892-C-FAM	gaaggtgaccaagttcatgctGAGAGATCTCACACTGCACc	57	94˚C 15 min; 94˚C 20 s, 65-57˚C touch down 1 min (drop 0.8˚C per cycle), 10 cycles; 94˚C 20 s, 57˚C 1 min, 32 cycles; 20˚C 5 min
			AX-109883892-T-HEX	gaaggtcggagtcaacggattGAGAGATCTCACACTGCACt
			AX-109883892-R	CCAGAAGAATGTGGACATACCA
AX-109360122	674106327	KASP	AX-109360122-C-FAM	gaaggtgaccaagttcatgctTAATCTCTCCTGTTATTTCc	57	94˚C 15 min; 94˚C 20 s, 65-57˚C touch down 1 min (drop 0.8˚C per cycle), 10 cycles; 94˚C 20 s, 57˚C 1 min, 32 cycles; 20˚C 5 min
			AX-109360122-T-HEX	gaaggtcggagtcaacggattTAATCTCTCCTGTTATTTCt
			AX-109360122-R	AATCTGAAGTGGAAAAACTAATGG
AX-108797062	674138864	KASP	AX-108797062-G-FAM	gaaggtgaccaagttcatgctCAGGAATTAGTCTTCATCTg	57	94˚C 15 min; 94˚C 20 s, 65-57˚C touch down 1 min (drop 0.8˚C per cycle), 10 cycles; 94˚C 20 s, 57˚C 1 min, 32 cycles; 20˚C 5 min
			AX-108797062-A-HEX	gaaggtcggagtcaacggattCAGGAATTAGTCTTCATCTa
			AX-108797062-R	CGAGGAGAACAGCAAGCAC
IWB7632	674272225	KASP	SNP7632-T-FAM	gaaggtgaccaagttcatgctCTCACCAAGAACCCGACCt	57	94˚C 15 min; 94˚C 20 s, 65-57˚C touch down 1 min (drop 0.8˚C per cycle), 10 cycles; 94˚C 20 s, 57˚C 1 min, 32 cycles; 20˚C 5 min
			SNP7632-G-HEX	gaaggtcggagtcaacggattCTCACCAAGAACCCGACCg
			SNP7632-R	GCCCCTAGTGGCTCCTCAG
IWA5913	674276906	KASP	SNP79706-A-FAM	gaaggtgaccaagttcatgctTGGTACTCAACAACAAAGATCa	57	94˚C 15 min; 94˚C 20 s, 65-57˚C touch down 1 min (drop 0.8˚C per cycle), 10 cycles; 94˚C 20 s, 57˚C 1 min, 32 cycles; 20˚C 5 min
			SNP79706-G-HEX	gaaggtcggagtcaacggattTGGTACTCAACAACAAAGATCg
			SNP79706-R	AGTAGCTCTAGACCACCTGTGTG
AX-109992837	674523207	KASP	AX-109992837-T-FAM	gaaggtgaccaagttcatgctGTTAACGAGGTTCACCGATt	57	94˚C 15 min; 94˚C 20 s, 65-57˚C touch down 1 min (drop 0.8˚C per cycle), 10 cycles; 94˚C 20 s, 57˚C 1 min, 32 cycles; 20˚C 5 min
			AX-109992837-C-HEX	gaaggtcggagtcaacggattGTTAACGAGGTTCACCGATc
			AX-109992837-R	CGGCAGTTGTCGGAGTTTAC
AX-111013587	674677548	KASP	AX-111013587-C-FAM	gaaggtgaccaagttcatgctATGAGAGGCTTCCTGTGCTc	57	94˚C 15 min; 94˚C 20 s, 65-57˚C touch down 1 min (drop 0.8˚C per cycle), 10 cycles; 94˚C 20 s, 57˚C 1 min, 32 cycles; 20˚C 5 min
			AX-111013587-T-HEX	gaaggtcggagtcaacggattATGAGAGGCTTCCTGTGCTt
			AX-111013587-R	TGAAATGCCTGAGGTAGTAGAGG
IWB5961	674801909	KASP	SNP5961-T-FAM	gaaggtgaccaagttcatgctTTCAAATCATGCATTTACTACCAt	57	94˚C 15 min; 94˚C 20 s, 65-57˚C touch down 1 min (drop 0.8˚C per cycle), 10 cycles; 94˚C 20 s, 57˚C 1 min, 32 cycles; 20˚C 5 min
			SNP5961-G-HEX	gaaggtcggagtcaacggattTTCAAATCATGCATTTACTACCAg
			SNP5961-R	GCATGCTTGATAGGCTTGTG
IWB35275	675231796	KASP	SNP35275-T-FAM	gaaggtgaccaagttcatgctCGAACCTGGACATGCTGTTt	57	94˚C 15 min; 94˚C 20 s, 65-57˚C touch down 1 min (drop 0.8˚C per cycle), 10 cycles; 94˚C 20 s, 57˚C 1 min, 32 cycles; 20˚C 5 min
			SNP35275-G-HEX	gaaggtcggagtcaacggattCGAACCTGGACATGCTGTTg
			SNP35275-R	CAGGGGCAACCAGGTGTA
IWA6670	675269653	KASP	SNP6670-A-FAM	gaaggtgaccaagttcatgctCAAAACTAGGACCAGTAGCa	57	94˚C 15 min; 94˚C 20 s, 65-57˚C touch down 1 min (drop 0.8˚C per cycle), 10 cycles; 94˚C 20 s, 57˚C 1 min, 32 cycles; 20˚C 5 min
			SNP6670-G-HEX	gaaggtcggagtcaacggattCAAAACTAGGACCAGTAGCg
			SNP6670-R	GAGTTCTATCATCCTTGCTC
AX-109516626	675331495	KASP	AX-109516626-C-FAM	gaaggtgaccaagttcatgctACATCCTCCCCTGCTTTAAc	57	94˚C 15 min; 94˚C 20 s, 65-57˚C touch down 1 min (drop 0.8˚C per cycle), 10 cycles; 94˚C 20 s, 57˚C 1 min, 32 cycles; 20˚C 5 min
			AX-109516626-G-HEX	gaaggtcggagtcaacggattACATCCTCCCCTGCTTTAAg
			AX-109516626-R	CCAAAGCCACTAAAGTGATCTGA
IWB2081	675507578	KASP	SNP2081-A-FAM	gaaggtgaccaagttcatgctCTAGCTTGTGGAACTCCATCTTa	57	94˚C 15 min; 94˚C 20 s, 65-57˚C touch down 1 min (drop 0.8˚C per cycle), 10 cycles; 94˚C 20 s, 57˚C 1 min, 32 cycles; 20˚C 5 min
			SNP2081-G-HEX	gaaggtcggagtcaacggattCTAGCTTGTGGAACTCCATCTTg
			SNP2081-R	AGTCGATGGGTGTGCTGTG
AX-111017232	676296878	KASP	AX-111017232-G-FAM	gaaggtgaccaagttcatgctAAGCACATAGCTTTGGCCTg	57	94˚C 15 min; 94˚C 20 s, 65-57˚C touch down 1 min (drop 0.8˚C per cycle), 10 cycles; 94˚C 20 s, 57˚C 1 min, 32 cycles; 20˚C 5 min
			AX-111017232-C-HEX	gaaggtcggagtcaacggattAAGCACATAGCTTTGGCCTc
			AX-111017232-R	TCATCGAGGAATGAGGGAAG
AX-108746889	677279740	KASP	AX-108746889-C-FAM	gaaggtgaccaagttcatgctACCTATAAACAACGCTAGGc	57	94˚C 15 min; 94˚C 20 s, 65-57˚C touch down 1 min (drop 0.8˚C per cycle), 10 cycles; 94˚C 20 s, 57˚C 1 min, 32 cycles; 20˚C 5 min
			AX-108746889-T-HEX	gaaggtcggagtcaacggattACCTATAAACAACGCTAGGt
			AX-108746889-R	CCACAACAAGTGCCTCGTAT
IWA5167	679955879	KASP	SNP79149-T-FAM	gaaggtgaccaagttcatgctAGTCCCAGCCCCAGTTCt	57	94˚C 15 min; 94˚C 20 s, 65-57˚C touch down 1 min (drop 0.8˚C per cycle), 10 cycles; 94˚C 20 s, 57˚C 1 min, 32 cycles; 20˚C 5 min
			SNP79149-C-HEX	gaaggtcggagtcaacggattAGTCCCAGCCCCAGTTCc
			SNP79149-R	CCTCATTCCAAGGCCAACT
IWA3128	679958624	KASP	SNP77547-T-FAM	gaaggtgaccaagttcatgctCCTGGGGCGAAATATCTTt	57	94˚C 15 min; 94˚C 20 s, 65-57˚C touch down 1 min (drop 0.8˚C per cycle), 10 cycles; 94˚C 20 s, 57˚C 1 min, 32 cycles; 20˚C 5 min
			SNP77547-C-HEX	gaaggtcggagtcaacggattCCTGGGGCGAAATATCTTc
			SNP77547-R	AGATGGAAATGCGAGGAAAA

## Sheet: WAPO1 haplotype diagnostic
Marker Name	Physical Position	Marker Type	Primer ID	Primer Seq	Tm	Conditions	Enzyme	Notes
WAPO1_Promoter	?	fragment size difference	WAPO1_pro_Fwd	ACGGTTCCTCTTCCTGCTCAT	60	94˚C 5 min; 94˚C 30 sec, 60˚C 30 sec, 72˚C 30 sec, 35 cycles; 72˚C 7 min; 12˚C forever	n/a	H2 = 200 bp, H1 = 100 bp
			WAPO1_pro_Rvs	CGGAGGCGAGGACGAGT
WAPO1_C47F	674081608	dCAPS	WAPO1_C47F_Fwd	agctcactcactctcActccA	65	94˚C 5 min; 94˚C 30 sec, 65˚C 30 sec, 72˚C 30 sec, 35 cycles; 72˚C 7 min; 12˚C forever	HypCH4V	H2 = 180 bp, H1 = 200 bp
			WAPO1_C47F_Rvs	GAAGGTCGGAGTCAACGGATTgaggaaggacggcgtcgggatg

## Sheet: Sequencing Primers
Marker Name	Physical Position	Primer ID	Primer Seq	Tm	Conditions
WAPO1_Promoter_Seq	674,080,500 - 674,081,757	WAPO1_Promoter_Seq_Fwd	AATCCAGATATAGCTCTTAGCATC	61	98˚C 30 sec; 98˚C 10 sec, 61˚C 20 sec, 72˚C 1 min, 35 cycles; 72˚C 2 min; 4˚C forever
		WAPO1_Promoter_Seq_Rvs	GGCTGGGAGGTGGGATCG
WAPO1_Coding_Seq	674,081,482 - 674,083,155	WAPO1_Coding_Seq_Fwd	ATGAACCTACTGCCTCACCA	61	98˚C 30 sec; 98˚C 10 sec, 61˚C 20 sec, 72˚C 1 min, 35 cycles; 72˚C 2 min; 4˚C forever
		WAPO1_Coding_Seq_Rvs	GTTTCACTTTCATCAGAACCG
		**used Q5 High-Fidelity DNA polymerase
		COMPONENT	25 µl REACTION
		5X Q5 Reaction Buffer	5 µl
		10 mM dNTPs	0.5 µl
		10 µM Forward Primer	1.25 µl
		10 µM Reverse Primer	1.25 µl
		Template DNA	1 ul at about 50 ng/ul
		Q5 High-Fidelity DNA Polymerase	0.25 µl
		5X Q5 High GC Enhancer	5 ul
		Nuclease-Free Water	10.75 ul
